# Supplementary material for: Targeting natural splicing plasticity of APOBEC3B restricts its expression and mutagenic activity
Source: Commun Biol. 2021 Mar 22;4:386. doi: 10.1038/s42003-021-01844-5 (PMC7985488; doi:10.1038/s42003-021-01844-5)
Supplement: Supplementary file 3 — Supplementary Data 1 [file 42003_2021_1844_MOESM3_ESM.xlsx]

## Sheet: Source data content  
Supplementary Data worksheets	Source Data Description	Figures related to the source data
Supplementary Data 1	Expression of APOBEC3A and APOBEC3B in RNA-seq data of TCGA tumors and normal tissues	Fig. 1; Supplementary Fig. 1; Fig. 3; Supplementary Fig. 5a
Supplementary Data 2	APOBEC-signature mutations of TCGA tumors	Supplementary Fig. 4; Fig. 3
Supplementary Data 3	Quantification of alternative splicing events of APOBEC3B (A3B) as Percent Spliced-in Index (PSI) in TCGA paired tumor and normal tissues	Supplementary Fig. 5
Supplementary Data 4	APOBEC3B isoform expression in HT-1376 cells for nonsense mediated decay (NMD) experiment, with biological triplicates for each experimental condition	Fig. 2c
Supplementary Data 5	APOBEC3A and APOBEC3B analysis in UROMOL study of non-muscle-invasive bladder tumors	Fig. 3b, c
Supplementary Data 6	APOBEC3B isoform expression in bladder tumors and normal tissues	Fig. 4c
Supplementary Data 7	APOBEC3B isoform expression in HT-1376 cells for pladienolide B experiment; with biological triplicates for each experimental condition	Fig. 6d
Supplementary Data 8	mRNA expression (TPMs) of splicing factors in cell lines from Cancer Cell Line Encyclopedia (CCLE) and mini-gene based A3B exon 5 skipping in cell lines quantified by densitometry of agarose gel bands for PCR products	Supplementary Fig. 6

## Sheet: Supplementary Data 1
Supplementary Data 1: Expression of APOBEC3A and APOBEC3B in RNA-seq data of TCGA tumors and normal tissues
Case_ID	Cancer	Tissue type	Raw reads
			APOBEC3A (A3A)			APOBEC3B (A3B)
			A3A (All RNA-seq reads)	A3A1 (Exon 1-Exon-2 junction)	A3A2 (Exon 1-alternative (a) Exon-2 junction)	A3B (All RNA-seq reads)	A3B1 (Exon 5-Exon-6 junction)	A3B2 (Exon 5-alternative (a) Exon-6 junction)	A3B3 (Exon 4-Exon-6 junction)
TCGA-OR-A5J1-01A	ACC	Primary Tumor	118	0	0	1725	21	0	1
TCGA-OR-A5J2-01A	ACC	Primary Tumor	36	0	0	874	11	0	1
TCGA-OR-A5J3-01A	ACC	Primary Tumor	18	0	0	354	6	0	0
TCGA-OR-A5J5-01A	ACC	Primary Tumor	191	0	0	2187	37	1	1
TCGA-OR-A5J6-01A	ACC	Primary Tumor	21	0	0	133	1	0	0
TCGA-OR-A5J7-01A	ACC	Primary Tumor	495	0	0	9389	195	8	11
TCGA-OR-A5J8-01A	ACC	Primary Tumor	48	3	0	189	2	0	0
TCGA-OR-A5J9-01A	ACC	Primary Tumor	142	2	0	1907	50	1	2
TCGA-OR-A5JA-01A	ACC	Primary Tumor	582	0	0	9765	194	9	10
TCGA-OR-A5JB-01A	ACC	Primary Tumor	561	1	0	4809	96	3	2
TCGA-OR-A5JC-01A	ACC	Primary Tumor	130	0	0	1652	42	0	1
TCGA-OR-A5JD-01A	ACC	Primary Tumor	42	0	0	575	7	1	0
TCGA-OR-A5JE-01A	ACC	Primary Tumor	115	0	0	1925	38	1	1
TCGA-OR-A5JF-01A	ACC	Primary Tumor	69	0	0	1389	18	2	1
TCGA-OR-A5JG-01A	ACC	Primary Tumor	344	1	0	6673	160	5	3
TCGA-OR-A5JI-01A	ACC	Primary Tumor	17	0	0	191	7	0	1
TCGA-OR-A5JJ-01A	ACC	Primary Tumor	383	0	0	7006	145	6	2
TCGA-OR-A5JK-01A	ACC	Primary Tumor	59	0	0	1027	19	1	1
TCGA-OR-A5JL-01A	ACC	Primary Tumor	162	1	0	2758	58	0	2
TCGA-OR-A5JM-01A	ACC	Primary Tumor	669	0	0	11460	222	13	9
TCGA-OR-A5JO-01A	ACC	Primary Tumor	89	0	0	437	7	0	1
TCGA-OR-A5JP-01A	ACC	Primary Tumor	198	0	0	2736	51	1	3
TCGA-OR-A5JQ-01A	ACC	Primary Tumor	181	0	0	2002	51	0	2
TCGA-OR-A5JR-01A	ACC	Primary Tumor	35	0	0	923	19	1	1
TCGA-OR-A5JS-01A	ACC	Primary Tumor	247	0	0	4637	95	3	7
TCGA-OR-A5JT-01A	ACC	Primary Tumor	176	0	0	3139	73	3	3
TCGA-OR-A5JV-01A	ACC	Primary Tumor	38	0	0	760	22	2	1
TCGA-OR-A5JW-01A	ACC	Primary Tumor	29	0	0	414	12	0	1
TCGA-OR-A5JX-01A	ACC	Primary Tumor	13	0	0	49	2	0	0
TCGA-OR-A5JY-01A	ACC	Primary Tumor	355	0	0	4445	96	3	4
TCGA-OR-A5JZ-01A	ACC	Primary Tumor	4	0	0	95	0	0	0
TCGA-OR-A5K0-01A	ACC	Primary Tumor	174	0	0	2797	64	1	0
TCGA-OR-A5K1-01A	ACC	Primary Tumor	143	0	0	3072	54	2	3
TCGA-OR-A5K2-01A	ACC	Primary Tumor	268	0	0	4014	78	3	0
TCGA-OR-A5K3-01A	ACC	Primary Tumor	96	0	0	1012	16	0	0
TCGA-OR-A5K4-01A	ACC	Primary Tumor	210	0	0	3989	75	1	4
TCGA-OR-A5K5-01A	ACC	Primary Tumor	136	0	0	2381	45	2	2
TCGA-OR-A5K6-01A	ACC	Primary Tumor	79	0	0	1219	25	1	0
TCGA-OR-A5K8-01A	ACC	Primary Tumor	59	0	0	800	18	1	0
TCGA-OR-A5K9-01A	ACC	Primary Tumor	285	2	0	5552	114	10	5
TCGA-OR-A5KO-01A	ACC	Primary Tumor	144	0	0	3051	46	3	4
TCGA-OR-A5KT-01A	ACC	Primary Tumor	117	6	0	497	9	0	2
TCGA-OR-A5KU-01A	ACC	Primary Tumor	13	0	0	366	5	0	1
TCGA-OR-A5KV-01A	ACC	Primary Tumor	85	0	0	1044	20	0	1
TCGA-OR-A5KW-01A	ACC	Primary Tumor	103	1	0	1684	30	1	2
TCGA-OR-A5KX-01A	ACC	Primary Tumor	256	0	0	2792	55	1	3
TCGA-OR-A5KY-01A	ACC	Primary Tumor	1203	0	0	19147	426	20	18
TCGA-OR-A5KZ-01A	ACC	Primary Tumor	207	0	0	3684	63	4	2
TCGA-OR-A5L3-01A	ACC	Primary Tumor	17	0	0	64	1	0	0
TCGA-OR-A5L4-01A	ACC	Primary Tumor	77	0	0	1398	23	1	2
TCGA-OR-A5L5-01A	ACC	Primary Tumor	31	0	0	80	0	0	0
TCGA-OR-A5L6-01A	ACC	Primary Tumor	2	0	0	25	0	0	0
TCGA-OR-A5L8-01A	ACC	Primary Tumor	37	0	0	721	10	4	0
TCGA-OR-A5L9-01A	ACC	Primary Tumor	3	0	0	110	1	0	0
TCGA-OR-A5LA-01A	ACC	Primary Tumor	66	0	0	954	15	0	0
TCGA-OR-A5LB-01A	ACC	Primary Tumor	70	0	0	1241	26	4	0
TCGA-OR-A5LC-01A	ACC	Primary Tumor	227	0	0	2656	62	1	2
TCGA-OR-A5LD-01A	ACC	Primary Tumor	79	0	0	1075	6	0	0
TCGA-OR-A5LE-01A	ACC	Primary Tumor	736	0	0	13028	267	6	13
TCGA-OR-A5LG-01A	ACC	Primary Tumor	129	0	0	1915	43	3	1
TCGA-OR-A5LH-01A	ACC	Primary Tumor	101	0	0	1284	23	0	2
TCGA-OR-A5LJ-01A	ACC	Primary Tumor	217	0	0	3102	56	2	0
TCGA-OR-A5LK-01A	ACC	Primary Tumor	32	0	0	331	10	0	0
TCGA-OR-A5LL-01A	ACC	Primary Tumor	4	0	0	67	1	0	0
TCGA-OR-A5LM-01A	ACC	Primary Tumor	64	0	0	993	19	1	0
TCGA-OR-A5LN-01A	ACC	Primary Tumor	29	2	0	128	2	0	0
TCGA-OR-A5LO-01A	ACC	Primary Tumor	83	0	0	1923	42	0	0
TCGA-OR-A5LP-01A	ACC	Primary Tumor	53	0	0	509	8	0	1
TCGA-OR-A5LR-01A	ACC	Primary Tumor	71	0	0	1100	31	0	2
TCGA-OR-A5LS-01A	ACC	Primary Tumor	89	2	0	1047	25	0	1
TCGA-OR-A5LT-01A	ACC	Primary Tumor	77	0	0	1185	23	1	0
TCGA-OU-A5PI-01A	ACC	Primary Tumor	41	0	0	751	12	0	0
TCGA-P6-A5OF-01A	ACC	Primary Tumor	234	0	0	3890	73	6	2
TCGA-P6-A5OG-01A	ACC	Primary Tumor	1042	11	0	1847	38	4	7
TCGA-PA-A5YG-01A	ACC	Primary Tumor	40	0	0	475	5	0	0
TCGA-PK-A5H8-01A	ACC	Primary Tumor	102	0	0	1342	32	0	0
TCGA-PK-A5H9-01A	ACC	Primary Tumor	56	0	0	284	8	0	0
TCGA-PK-A5HA-01A	ACC	Primary Tumor	58	0	0	843	11	1	0
TCGA-PK-A5HB-01A	ACC	Primary Tumor	1035	1	0	19365	415	22	24
TCGA-2F-A9KO-01A	BLCA	Primary Tumor	910	17	0	3130	51	3	1
TCGA-2F-A9KP-01A	BLCA	Primary Tumor	477	8	0	4595	86	6	3
TCGA-2F-A9KQ-01A	BLCA	Primary Tumor	349	2	0	1454	25	3	2
TCGA-2F-A9KR-01A	BLCA	Primary Tumor	1481	17	0	3372	50	4	2
TCGA-2F-A9KT-01A	BLCA	Primary Tumor	803	0	0	6483	117	4	1
TCGA-2F-A9KW-01A	BLCA	Primary Tumor	3259	5	0	44670	833	30	23
TCGA-4Z-AA7M-01A	BLCA	Primary Tumor	174	0	0	1647	28	2	3
TCGA-4Z-AA7N-01A	BLCA	Primary Tumor	882	25	0	1052	14	1	1
TCGA-4Z-AA7O-01A	BLCA	Primary Tumor	197	2	0	435	12	1	2
TCGA-4Z-AA7Q-01A	BLCA	Primary Tumor	1191	17	0	1601	22	2	0
TCGA-4Z-AA7R-01A	BLCA	Primary Tumor	2188	0	0	26372	498	19	14
TCGA-4Z-AA7S-01A	BLCA	Primary Tumor	197	4	0	1370	29	0	1
TCGA-4Z-AA7W-01A	BLCA	Primary Tumor	4989	64	0	5594	93	5	4
TCGA-4Z-AA7Y-01A	BLCA	Primary Tumor	240	0	0	2355	38	1	1
TCGA-4Z-AA80-01A	BLCA	Primary Tumor	1099	8	0	9973	201	11	7
TCGA-4Z-AA81-01A	BLCA	Primary Tumor	402	13	0	1574	31	1	2
TCGA-4Z-AA82-01A	BLCA	Primary Tumor	1042	16	0	7782	124	5	5
TCGA-4Z-AA83-01A	BLCA	Primary Tumor	6222	133	11	1251	18	1	15
TCGA-4Z-AA84-01A	BLCA	Primary Tumor	277	1	0	3192	44	3	1
TCGA-4Z-AA86-01A	BLCA	Primary Tumor	2672	76	3	4163	56	6	9
TCGA-4Z-AA87-01A	BLCA	Primary Tumor	1161	0	0	7690	138	6	4
TCGA-4Z-AA89-01A	BLCA	Primary Tumor	262	7	0	680	14	2	0
TCGA-5N-A9KI-01A	BLCA	Primary Tumor	1711	8	0	14720	249	16	7
TCGA-5N-A9KM-01A	BLCA	Primary Tumor	220	0	0	1056	15	0	0
TCGA-BL-A0C8-01A	BLCA	Primary Tumor	673	6	0	6880	111	4	2
TCGA-BL-A0C8-01B	BLCA	Primary Tumor	82	1	0	1321	23	1	0
TCGA-BL-A13I-01A	BLCA	Primary Tumor	73	0	0	228	2	0	0
TCGA-BL-A13I-01B	BLCA	Primary Tumor	171	1	0	1612	32	0	0
TCGA-BL-A13J-01A	BLCA	Primary Tumor	199	6	0	442	10	0	0
TCGA-BL-A13J-01B	BLCA	Primary Tumor	99	2	0	207	1	0	0
TCGA-BL-A13J-11A	BLCA	Solid Tissue Normal	101	3	0	67	2	0	0
TCGA-BL-A3JM-01A	BLCA	Primary Tumor	366	1	0	4863	77	3	1
TCGA-BL-A5ZZ-01A	BLCA	Primary Tumor	370	5	0	1156	23	0	2
TCGA-BT-A0S7-01A	BLCA	Primary Tumor	205	2	0	951	23	1	0
TCGA-BT-A0YX-01A	BLCA	Primary Tumor	748	15	0	1414	20	1	1
TCGA-BT-A20J-01A	BLCA	Primary Tumor	1358	24	0	8478	174	10	9
TCGA-BT-A20N-01A	BLCA	Primary Tumor	142	5	0	1806	43	1	3
TCGA-BT-A20N-11A	BLCA	Solid Tissue Normal	343	6	0	160	4	0	1
TCGA-BT-A20O-01A	BLCA	Primary Tumor	761	9	0	3734	79	5	3
TCGA-BT-A20P-01A	BLCA	Primary Tumor	128	0	0	1116	22	1	0
TCGA-BT-A20Q-01A	BLCA	Primary Tumor	127	3	0	766	13	1	0
TCGA-BT-A20Q-11A	BLCA	Solid Tissue Normal	2	0	0	59	0	0	0
TCGA-BT-A20R-01A	BLCA	Primary Tumor	3811	23	0	32903	635	18	5
TCGA-BT-A20R-11A	BLCA	Solid Tissue Normal	313	3	0	297	2	0	0
TCGA-BT-A20T-01A	BLCA	Primary Tumor	880	16	0	1564	25	1	3
TCGA-BT-A20U-01A	BLCA	Primary Tumor	257	0	0	1080	19	0	0
TCGA-BT-A20U-11A	BLCA	Solid Tissue Normal	2085	61	0	779	18	4	7
TCGA-BT-A20V-01A	BLCA	Primary Tumor	362	0	0	5277	130	7	9
TCGA-BT-A20W-01A	BLCA	Primary Tumor	578	1	0	8173	172	3	7
TCGA-BT-A20W-11A	BLCA	Solid Tissue Normal	514	3	0	4036	80	1	4
TCGA-BT-A20X-01A	BLCA	Primary Tumor	1037	26	0	3639	60	0	4
TCGA-BT-A2LA-01A	BLCA	Primary Tumor	93	1	0	389	10	0	0
TCGA-BT-A2LA-11A	BLCA	Solid Tissue Normal	4062	32	0	3378	77	4	11
TCGA-BT-A2LB-01A	BLCA	Primary Tumor	2781	53	5	9140	169	8	17
TCGA-BT-A2LB-11A	BLCA	Solid Tissue Normal	41711	780	65	5116	96	28	99
TCGA-BT-A2LD-01A	BLCA	Primary Tumor	1811	19	0	12250	230	2	6
TCGA-BT-A3PH-01A	BLCA	Primary Tumor	1536	4	0	23014	413	28	17
TCGA-BT-A3PJ-01A	BLCA	Primary Tumor	467	3	0	5802	103	4	5
TCGA-BT-A3PK-01A	BLCA	Primary Tumor	4817	97	0	13850	239	16	18
TCGA-BT-A42C-01A	BLCA	Primary Tumor	342	2	0	2751	55	5	0
TCGA-BT-A42E-01A	BLCA	Primary Tumor	1731	4	0	6060	91	8	8
TCGA-BT-A42F-01A	BLCA	Primary Tumor	2432	32	0	539	12	2	7
TCGA-C4-A0EZ-01A	BLCA	Primary Tumor	90	2	0	709	11	1	0
TCGA-C4-A0F0-01A	BLCA	Primary Tumor	220	4	0	286	8	1	0
TCGA-C4-A0F1-01A	BLCA	Primary Tumor	124	0	0	824	24	1	0
TCGA-C4-A0F6-01A	BLCA	Primary Tumor	248	2	0	1867	34	1	1
TCGA-C4-A0F7-01A	BLCA	Primary Tumor	1275	23	0	2777	57	0	2
TCGA-CF-A1HR-01A	BLCA	Primary Tumor	4813	114	0	4870	88	12	21
TCGA-CF-A1HS-01A	BLCA	Primary Tumor	553	12	0	260	0	1	0
TCGA-CF-A27C-01A	BLCA	Primary Tumor	760	6	0	2592	39	1	5
TCGA-CF-A3MF-01A	BLCA	Primary Tumor	34	0	0	192	0	0	0
TCGA-CF-A3MG-01A	BLCA	Primary Tumor	200	0	0	2295	40	2	3
TCGA-CF-A3MH-01A	BLCA	Primary Tumor	355	0	0	3135	50	4	0
TCGA-CF-A3MI-01A	BLCA	Primary Tumor	669	6	0	498	6	0	0
TCGA-CF-A47S-01A	BLCA	Primary Tumor	1141	11	0	1465	20	1	2
TCGA-CF-A47T-01A	BLCA	Primary Tumor	209	0	0	1492	24	3	0
TCGA-CF-A47V-01A	BLCA	Primary Tumor	1120	21	0	1113	17	3	1
TCGA-CF-A47W-01A	BLCA	Primary Tumor	107	0	0	548	8	1	0
TCGA-CF-A47X-01A	BLCA	Primary Tumor	1784	20	0	2025	36	4	4
TCGA-CF-A47Y-01A	BLCA	Primary Tumor	45	0	0	182	1	0	0
TCGA-CF-A5U8-01A	BLCA	Primary Tumor	169	0	0	725	22	0	4
TCGA-CF-A5UA-01A	BLCA	Primary Tumor	91	0	0	441	3	0	0
TCGA-CF-A7I0-01A	BLCA	Primary Tumor	208	2	0	1590	31	3	0
TCGA-CF-A8HX-01A	BLCA	Primary Tumor	190	0	0	442	6	0	0
TCGA-CF-A8HY-01A	BLCA	Primary Tumor	790	4	0	1719	17	0	3
TCGA-CF-A9FF-01A	BLCA	Primary Tumor	1058	8	0	1439	20	2	1
TCGA-CF-A9FH-01A	BLCA	Primary Tumor	664	8	0	1185	22	1	0
TCGA-CF-A9FL-01A	BLCA	Primary Tumor	9	0	0	44	0	0	0
TCGA-CF-A9FM-01A	BLCA	Primary Tumor	1194	25	0	588	7	3	3
TCGA-CU-A0YN-01A	BLCA	Primary Tumor	4541	84	0	6886	130	7	12
TCGA-CU-A0YN-11A	BLCA	Solid Tissue Normal	45	0	0	1087	15	0	1
TCGA-CU-A0YO-01A	BLCA	Primary Tumor	566	10	0	2310	45	5	2
TCGA-CU-A0YR-01A	BLCA	Primary Tumor	1007	5	0	14126	265	11	8
TCGA-CU-A0YR-11A	BLCA	Solid Tissue Normal	52	0	0	228	3	0	1
TCGA-CU-A3KJ-01A	BLCA	Primary Tumor	1122	15	0	1730	36	1	1
TCGA-CU-A3QU-01A	BLCA	Primary Tumor	457	2	0	7463	156	6	3
TCGA-CU-A3YL-01A	BLCA	Primary Tumor	386	0	0	2179	30	1	1
TCGA-CU-A5W6-01A	BLCA	Primary Tumor	842	9	0	2274	26	0	1
TCGA-CU-A72E-01A	BLCA	Primary Tumor	363	1	0	1616	29	1	1
TCGA-DK-A1A3-01A	BLCA	Primary Tumor	1932	1	0	30922	581	21	10
TCGA-DK-A1A5-01A	BLCA	Primary Tumor	296	0	0	2380	37	1	1
TCGA-DK-A1A6-01A	BLCA	Primary Tumor	10740	151	0	30895	607	32	26
TCGA-DK-A1A7-01A	BLCA	Primary Tumor	1196	30	0	2756	44	0	4
TCGA-DK-A1AA-01A	BLCA	Primary Tumor	210	3	0	621	10	1	0
TCGA-DK-A1AB-01A	BLCA	Primary Tumor	5574	116	0	6634	128	9	10
TCGA-DK-A1AC-01A	BLCA	Primary Tumor	313	3	0	2881	60	8	1
TCGA-DK-A1AD-01A	BLCA	Primary Tumor	805	3	0	11314	235	7	5
TCGA-DK-A1AE-01A	BLCA	Primary Tumor	231	0	0	4006	64	2	2
TCGA-DK-A1AF-01A	BLCA	Primary Tumor	7061	156	0	6404	116	9	10
TCGA-DK-A1AG-01A	BLCA	Primary Tumor	355	4	0	1099	12	0	0
TCGA-DK-A2HX-01A	BLCA	Primary Tumor	658	1	0	8039	149	8	5
TCGA-DK-A2I1-01A	BLCA	Primary Tumor	1368	14	0	9528	175	8	0
TCGA-DK-A2I2-01A	BLCA	Primary Tumor	361	0	0	1446	20	0	0
TCGA-DK-A2I4-01A	BLCA	Primary Tumor	1394	35	1	4407	75	0	2
TCGA-DK-A2I6-01A	BLCA	Primary Tumor	887	0	0	13349	290	16	6
TCGA-DK-A3IK-01A	BLCA	Primary Tumor	628	0	0	4792	62	2	1
TCGA-DK-A3IL-01A	BLCA	Primary Tumor	1362	1	0	11567	204	3	4
TCGA-DK-A3IM-01A	BLCA	Primary Tumor	10634	241	6	10058	195	21	18
TCGA-DK-A3IN-01A	BLCA	Primary Tumor	355	2	0	3354	55	3	1
TCGA-DK-A3IQ-01A	BLCA	Primary Tumor	303	3	0	2356	30	0	1
TCGA-DK-A3IS-01A	BLCA	Primary Tumor	427	6	0	2582	29	4	1
TCGA-DK-A3IT-01A	BLCA	Primary Tumor	382	4	0	3689	66	3	3
TCGA-DK-A3IU-01A	BLCA	Primary Tumor	3533	69	0	7573	125	7	7
TCGA-DK-A3IV-01A	BLCA	Primary Tumor	1418	39	0	3946	80	4	3
TCGA-DK-A3WW-01A	BLCA	Primary Tumor	3183	55	0	1484	18	1	3
TCGA-DK-A3WX-01A	BLCA	Primary Tumor	1259	23	0	2136	35	3	2
TCGA-DK-A3WY-01A	BLCA	Primary Tumor	536	5	0	5708	114	4	4
TCGA-DK-A3X1-01A	BLCA	Primary Tumor	617	11	0	2925	49	5	2
TCGA-DK-A3X2-01A	BLCA	Primary Tumor	1618	32	0	8919	178	10	13
TCGA-DK-A6AV-01A	BLCA	Primary Tumor	72	0	0	915	19	0	0
TCGA-DK-A6AW-01A	BLCA	Primary Tumor	140	0	0	862	24	2	0
TCGA-DK-A6B0-01A	BLCA	Primary Tumor	468	1	0	1101	18	1	2
TCGA-DK-A6B1-01A	BLCA	Primary Tumor	388	8	0	4150	78	6	3
TCGA-DK-A6B2-01A	BLCA	Primary Tumor	1131	12	0	9564	192	16	9
TCGA-DK-A6B5-01A	BLCA	Primary Tumor	976	12	0	6855	151	6	9
TCGA-DK-A6B6-01A	BLCA	Primary Tumor	980	24	0	1622	35	1	3
TCGA-DK-AA6L-01A	BLCA	Primary Tumor	459	1	0	3638	64	6	1
TCGA-DK-AA6M-01A	BLCA	Primary Tumor	150	1	0	1412	33	1	1
TCGA-DK-AA6P-01A	BLCA	Primary Tumor	919	1	0	12822	218	12	4
TCGA-DK-AA6Q-01A	BLCA	Primary Tumor	2144	49	1	1370	15	1	1
TCGA-DK-AA6R-01A	BLCA	Primary Tumor	20118	335	0	10870	201	20	48
TCGA-DK-AA6S-01A	BLCA	Primary Tumor	465	8	0	1454	25	0	2
TCGA-DK-AA6T-01A	BLCA	Primary Tumor	66	0	0	334	6	0	0
TCGA-DK-AA6U-01A	BLCA	Primary Tumor	1402	47	0	658	6	0	7
TCGA-DK-AA6W-01A	BLCA	Primary Tumor	132	2	0	749	9	1	0
TCGA-DK-AA6X-01A	BLCA	Primary Tumor	265	0	0	2082	38	4	0
TCGA-DK-AA71-01A	BLCA	Primary Tumor	2436	46	0	3011	44	1	10
TCGA-DK-AA74-01A	BLCA	Primary Tumor	262	1	0	843	12	0	0
TCGA-DK-AA75-01A	BLCA	Primary Tumor	2113	26	2	5330	94	9	2
TCGA-DK-AA76-01A	BLCA	Primary Tumor	198	1	0	3078	61	1	2
TCGA-DK-AA77-01A	BLCA	Primary Tumor	3673	74	0	5760	108	2	18
TCGA-E5-A2PC-01A	BLCA	Primary Tumor	182	1	0	1866	43	1	1
TCGA-E5-A4TZ-01A	BLCA	Primary Tumor	10170	225	9	7392	168	5	28
TCGA-E5-A4U1-01A	BLCA	Primary Tumor	261	0	0	2162	38	7	1
TCGA-E7-A3X6-01A	BLCA	Primary Tumor	288	3	0	2434	36	1	0
TCGA-E7-A3Y1-01A	BLCA	Primary Tumor	42	0	0	326	6	0	1
TCGA-E7-A4IJ-01A	BLCA	Primary Tumor	144	0	0	1531	26	0	1
TCGA-E7-A4XJ-01A	BLCA	Primary Tumor	102	0	0	1231	22	0	0
TCGA-E7-A519-01A	BLCA	Primary Tumor	955	1	0	430	5	0	0
TCGA-E7-A541-01A	BLCA	Primary Tumor	1394	4	0	14144	254	13	10
TCGA-E7-A5KE-01A	BLCA	Primary Tumor	138	0	0	1273	31	0	1
TCGA-E7-A5KF-01A	BLCA	Primary Tumor	1771	46	0	761	2	2	4
TCGA-E7-A677-01A	BLCA	Primary Tumor	426	4	0	3552	76	1	2
TCGA-E7-A678-01A	BLCA	Primary Tumor	113	0	0	133	0	0	0
TCGA-E7-A6MD-01A	BLCA	Primary Tumor	1554	28	0	3035	56	3	4
TCGA-E7-A6ME-01A	BLCA	Primary Tumor	141	7	0	149	0	0	0
TCGA-E7-A6MF-01A	BLCA	Primary Tumor	67	1	0	138	0	0	0
TCGA-E7-A7DU-01A	BLCA	Primary Tumor	709	7	0	1037	22	1	3
TCGA-E7-A7DV-01A	BLCA	Primary Tumor	1730	9	3	9738	176	5	3
TCGA-E7-A7PW-01A	BLCA	Primary Tumor	251	8	0	176	1	0	0
TCGA-E7-A7XN-01A	BLCA	Primary Tumor	8663	204	0	4825	72	9	14
TCGA-E7-A85H-01A	BLCA	Primary Tumor	2170	0	0	23045	440	24	15
TCGA-E7-A8O7-01A	BLCA	Primary Tumor	822	27	0	1946	29	1	2
TCGA-E7-A8O8-01A	BLCA	Primary Tumor	382	0	0	2267	38	1	1
TCGA-E7-A97P-01A	BLCA	Primary Tumor	3216	70	4	3231	33	7	10
TCGA-E7-A97Q-01A	BLCA	Primary Tumor	386	3	0	2986	39	0	1
TCGA-FD-A3B3-01A	BLCA	Primary Tumor	17733	414	30	8789	129	25	43
TCGA-FD-A3B4-01A	BLCA	Primary Tumor	4671	66	0	2921	48	4	11
TCGA-FD-A3B5-01A	BLCA	Primary Tumor	2359	43	3	2603	49	1	8
TCGA-FD-A3B6-01A	BLCA	Primary Tumor	971	10	0	3451	63	2	0
TCGA-FD-A3B7-01A	BLCA	Primary Tumor	1402	27	0	3153	42	4	0
TCGA-FD-A3B8-01A	BLCA	Primary Tumor	1273	17	0	4673	78	4	1
TCGA-FD-A3N5-01A	BLCA	Primary Tumor	608	3	0	3853	70	2	0
TCGA-FD-A3N6-01A	BLCA	Primary Tumor	4082	123	10	1946	41	4	13
TCGA-FD-A3NA-01A	BLCA	Primary Tumor	708	10	0	5621	105	8	1
TCGA-FD-A3SJ-01A	BLCA	Primary Tumor	715	0	0	6909	147	6	5
TCGA-FD-A3SL-01A	BLCA	Primary Tumor	825	0	0	13171	235	13	7
TCGA-FD-A3SM-01A	BLCA	Primary Tumor	1094	29	0	1731	34	3	8
TCGA-FD-A3SN-01A	BLCA	Primary Tumor	226	1	0	3054	65	3	1
TCGA-FD-A3SO-01A	BLCA	Primary Tumor	253	2	0	963	15	1	0
TCGA-FD-A3SP-01A	BLCA	Primary Tumor	310	0	0	4001	71	2	1
TCGA-FD-A3SQ-01A	BLCA	Primary Tumor	312	6	0	1121	20	0	2
TCGA-FD-A3SR-01A	BLCA	Primary Tumor	16666	356	25	16150	300	28	48
TCGA-FD-A3SS-01A	BLCA	Primary Tumor	3811	28	0	15991	246	20	13
TCGA-FD-A43N-01A	BLCA	Primary Tumor	1752	21	0	7178	128	5	7
TCGA-FD-A43P-01A	BLCA	Primary Tumor	1	0	0	4	0	0	0
TCGA-FD-A43S-01A	BLCA	Primary Tumor	380	5	0	709	7	0	0
TCGA-FD-A43U-01A	BLCA	Primary Tumor	370	1	0	1319	25	0	0
TCGA-FD-A43X-01A	BLCA	Primary Tumor	68	2	0	418	6	0	1
TCGA-FD-A43Y-01A	BLCA	Primary Tumor	164	1	0	1509	29	0	1
TCGA-FD-A5BR-01A	BLCA	Primary Tumor	473	3	0	2390	41	0	4
TCGA-FD-A5BS-01A	BLCA	Primary Tumor	905	7	0	2529	34	3	3
TCGA-FD-A5BT-01A	BLCA	Primary Tumor	795	12	0	829	18	0	0
TCGA-FD-A5BU-01A	BLCA	Primary Tumor	2074	71	0	1615	41	6	7
TCGA-FD-A5BV-01A	BLCA	Primary Tumor	150	0	0	2770	67	0	0
TCGA-FD-A5BX-01A	BLCA	Primary Tumor	188	1	0	2074	44	1	5
TCGA-FD-A5BY-01A	BLCA	Primary Tumor	42	0	0	85	3	0	1
TCGA-FD-A5BZ-01A	BLCA	Primary Tumor	696	14	0	3436	75	5	4
TCGA-FD-A5C0-01A	BLCA	Primary Tumor	1362	17	0	13757	240	18	11
TCGA-FD-A5C1-01A	BLCA	Primary Tumor	6994	117	0	8620	146	13	13
TCGA-FD-A62N-01A	BLCA	Primary Tumor	533	1	0	2670	61	5	2
TCGA-FD-A62O-01A	BLCA	Primary Tumor	507	11	0	2644	49	4	4
TCGA-FD-A62P-01A	BLCA	Primary Tumor	1308	22	0	7214	142	13	4
TCGA-FD-A62S-01A	BLCA	Primary Tumor	673	23	0	2528	44	12	5
TCGA-FD-A6TA-01A	BLCA	Primary Tumor	1509	21	0	6858	151	3	8
TCGA-FD-A6TB-01A	BLCA	Primary Tumor	358	1	0	2355	41	0	1
TCGA-FD-A6TC-01A	BLCA	Primary Tumor	872	12	0	5660	113	4	3
TCGA-FD-A6TD-01A	BLCA	Primary Tumor	446	3	0	1720	37	2	1
TCGA-FD-A6TE-01A	BLCA	Primary Tumor	335	1	0	3790	82	2	3
TCGA-FD-A6TF-01A	BLCA	Primary Tumor	1080	10	0	7559	131	8	4
TCGA-FD-A6TG-01A	BLCA	Primary Tumor	1033	2	0	14894	287	15	7
TCGA-FD-A6TH-01A	BLCA	Primary Tumor	1034	15	0	8912	155	2	8
TCGA-FD-A6TI-01A	BLCA	Primary Tumor	421	7	0	2370	53	5	1
TCGA-FD-A6TK-01A	BLCA	Primary Tumor	271	5	0	225	3	1	0
TCGA-FJ-A3Z7-01A	BLCA	Primary Tumor	516	3	0	2208	18	2	0
TCGA-FJ-A3Z9-01A	BLCA	Primary Tumor	311	1	0	2960	53	7	1
TCGA-FJ-A3ZE-01A	BLCA	Primary Tumor	280	1	0	3351	69	4	2
TCGA-FJ-A3ZF-01A	BLCA	Primary Tumor	1512	0	0	19688	401	13	9
TCGA-FJ-A871-01A	BLCA	Primary Tumor	550	0	0	7383	149	6	1
TCGA-FT-A3EE-01A	BLCA	Primary Tumor	219	2	0	1379	24	1	0
TCGA-FT-A61P-01A	BLCA	Primary Tumor	34	0	0	57	0	0	0
TCGA-G2-A2EC-01A	BLCA	Primary Tumor	202	0	0	2389	32	2	1
TCGA-G2-A2EF-01A	BLCA	Primary Tumor	602	5	0	1741	24	5	6
TCGA-G2-A2EJ-01A	BLCA	Primary Tumor	13512	261	0	8675	165	10	37
TCGA-G2-A2EK-01A	BLCA	Primary Tumor	180	3	0	2321	47	3	2
TCGA-G2-A2EL-01A	BLCA	Primary Tumor	44	0	0	254	4	2	0
TCGA-G2-A2EO-01A	BLCA	Primary Tumor	251	0	0	1924	36	2	2
TCGA-G2-A2ES-01A	BLCA	Primary Tumor	95146	2361	134	18255	250	59	204
TCGA-G2-A3IB-01A	BLCA	Primary Tumor	20416	370	21	8778	146	17	48
TCGA-G2-A3IE-01A	BLCA	Primary Tumor	217	1	0	2503	39	2	1
TCGA-G2-A3VY-01A	BLCA	Primary Tumor	1214	10	0	15680	308	15	12
TCGA-G2-AA3B-01A	BLCA	Primary Tumor	2415	0	0	17431	267	11	7
TCGA-G2-AA3C-01A	BLCA	Primary Tumor	647	0	0	4928	98	2	1
TCGA-G2-AA3D-01A	BLCA	Primary Tumor	1706	13	0	15945	310	14	8
TCGA-G2-AA3F-01A	BLCA	Primary Tumor	1492	9	0	20591	357	11	9
TCGA-GC-A3BM-01A	BLCA	Primary Tumor	286	5	0	875	11	1	1
TCGA-GC-A3BM-11A	BLCA	Solid Tissue Normal	1802	21	0	1039	14	1	4
TCGA-GC-A3I6-01A	BLCA	Primary Tumor	3722	65	0	13920	215	5	19
TCGA-GC-A3OO-01A	BLCA	Primary Tumor	490	1	0	4953	73	6	0
TCGA-GC-A3RB-01A	BLCA	Primary Tumor	742	0	0	13849	243	13	10
TCGA-GC-A3RC-01A	BLCA	Primary Tumor	2465	31	2	3983	56	5	5
TCGA-GC-A3RD-01A	BLCA	Primary Tumor	2188	33	0	9309	160	15	8
TCGA-GC-A3WC-01A	BLCA	Primary Tumor	334	8	0	3048	61	3	5
TCGA-GC-A3WC-11A	BLCA	Solid Tissue Normal	1668	28	0	946	22	0	5
TCGA-GC-A3YS-01A	BLCA	Primary Tumor	191	0	0	2814	44	1	3
TCGA-GC-A4ZW-01A	BLCA	Primary Tumor	2061	19	0	31169	674	24	29
TCGA-GC-A6I1-01A	BLCA	Primary Tumor	2594	42	4	1466	31	2	7
TCGA-GC-A6I3-01A	BLCA	Primary Tumor	511	2	0	3167	57	9	0
TCGA-GC-A6I3-11A	BLCA	Solid Tissue Normal	824	5	0	2709	48	0	1
TCGA-GD-A2C5-01A	BLCA	Primary Tumor	487	8	0	1690	26	1	4
TCGA-GD-A2C5-11A	BLCA	Solid Tissue Normal	718	8	0	1560	30	1	1
TCGA-GD-A3OP-01A	BLCA	Primary Tumor	330	3	0	3947	82	3	7
TCGA-GD-A3OP-11A	BLCA	Solid Tissue Normal	24513	477	0	5300	56	12	49
TCGA-GD-A3OQ-01A	BLCA	Primary Tumor	1972	29	0	7169	137	10	7
TCGA-GD-A3OQ-11A	BLCA	Solid Tissue Normal	1658	25	0	1196	16	2	4
TCGA-GD-A3OS-01A	BLCA	Primary Tumor	437	0	0	4985	107	7	3
TCGA-GD-A6C6-01A	BLCA	Primary Tumor	406	0	0	3879	24	0	0
TCGA-GD-A76B-01A	BLCA	Primary Tumor	687	2	0	5788	93	4	6
TCGA-GU-A42P-01A	BLCA	Primary Tumor	654	3	0	7040	132	4	2
TCGA-GU-A42Q-01A	BLCA	Primary Tumor	125	0	0	1616	20	0	0
TCGA-GU-A42R-01A	BLCA	Primary Tumor	214	4	0	1592	30	1	0
TCGA-GU-A762-01A	BLCA	Primary Tumor	418	0	0	4364	77	5	0
TCGA-GU-A763-01A	BLCA	Primary Tumor	274	1	0	1080	22	0	1
TCGA-GU-A764-01A	BLCA	Primary Tumor	1568	0	0	16232	271	10	9
TCGA-GU-A766-01A	BLCA	Primary Tumor	31251	368	0	5976	87	20	44
TCGA-GU-A767-01A	BLCA	Primary Tumor	2854	18	0	15110	327	14	7
TCGA-GU-AATO-01A	BLCA	Primary Tumor	847	6	0	3752	56	4	1
TCGA-GU-AATP-01A	BLCA	Primary Tumor	499	3	0	2234	39	0	1
TCGA-GU-AATQ-01A	BLCA	Primary Tumor	87	0	0	855	23	0	1
TCGA-GV-A3JV-01A	BLCA	Primary Tumor	443	2	0	6479	129	6	4
TCGA-GV-A3JW-01A	BLCA	Primary Tumor	1119	2	0	13132	222	13	7
TCGA-GV-A3JX-01A	BLCA	Primary Tumor	1492	25	0	5045	88	7	2
TCGA-GV-A3JZ-01A	BLCA	Primary Tumor	1914	1	0	25302	474	23	4
TCGA-GV-A3QF-01A	BLCA	Primary Tumor	747	3	0	5106	93	4	2
TCGA-GV-A3QG-01A	BLCA	Primary Tumor	3849	46	0	12227	200	12	15
TCGA-GV-A3QH-01A	BLCA	Primary Tumor	1207	8	0	12294	243	12	17
TCGA-GV-A3QI-01A	BLCA	Primary Tumor	405	0	0	9302	190	8	7
TCGA-GV-A3QK-01B	BLCA	Primary Tumor	740	3	0	5725	106	6	2
TCGA-GV-A40E-01A	BLCA	Primary Tumor	5692	35	1	37348	671	26	27
TCGA-GV-A40G-01A	BLCA	Primary Tumor	2804	34	0	7096	126	6	7
TCGA-GV-A6ZA-01A	BLCA	Primary Tumor	925	2	0	7780	128	4	5
TCGA-H4-A2HO-01A	BLCA	Primary Tumor	277	0	0	3755	74	0	1
TCGA-H4-A2HQ-01A	BLCA	Primary Tumor	304	4	0	3111	56	3	1
TCGA-HQ-A2OE-01A	BLCA	Primary Tumor	1525	36	0	3874	69	5	8
TCGA-HQ-A2OF-01A	BLCA	Primary Tumor	96	1	0	1662	36	2	1
TCGA-HQ-A5ND-01A	BLCA	Primary Tumor	218	0	0	4202	69	4	1
TCGA-HQ-A5NE-01A	BLCA	Primary Tumor	5877	119	5	9127	198	9	27
TCGA-K4-A3WS-01A	BLCA	Primary Tumor	278	0	0	2662	43	0	0
TCGA-K4-A3WU-01B	BLCA	Primary Tumor	2654	37	0	8668	135	7	4
TCGA-K4-A3WV-01A	BLCA	Primary Tumor	214	0	0	3190	59	0	2
TCGA-K4-A3WV-11A	BLCA	Solid Tissue Normal	124	1	0	248	2	0	0
TCGA-K4-A4AB-01B	BLCA	Primary Tumor	339	6	0	611	12	0	1
TCGA-K4-A4AC-01A	BLCA	Primary Tumor	385	1	0	1944	36	0	2
TCGA-K4-A54R-01A	BLCA	Primary Tumor	2271	50	2	3640	69	4	9
TCGA-K4-A54R-11A	BLCA	Solid Tissue Normal	4575	77	0	2073	36	7	18
TCGA-K4-A5RH-01A	BLCA	Primary Tumor	1116	14	0	5898	138	4	3
TCGA-K4-A5RI-01A	BLCA	Primary Tumor	86	1	0	1043	10	0	3
TCGA-K4-A5RI-11A	BLCA	Solid Tissue Normal	1259	36	0	713	12	1	2
TCGA-K4-A5RJ-01A	BLCA	Primary Tumor	254	1	0	445	6	1	1
TCGA-K4-A6FZ-01A	BLCA	Primary Tumor	9017	190	16	4752	67	18	19
TCGA-K4-A6MB-01A	BLCA	Primary Tumor	2943	46	0	13475	291	13	13
TCGA-K4-A83P-01A	BLCA	Primary Tumor	1280	32	0	4166	79	1	4
TCGA-K4-AAQO-01A	BLCA	Primary Tumor	326	4	2	2972	52	2	5
TCGA-KQ-A41N-01A	BLCA	Primary Tumor	75	0	0	669	6	0	0
TCGA-KQ-A41O-01A	BLCA	Primary Tumor	121	0	0	778	11	0	0
TCGA-KQ-A41P-01A	BLCA	Primary Tumor	1349	2	0	9173	164	8	3
TCGA-KQ-A41Q-01A	BLCA	Primary Tumor	1037	4	0	7626	153	6	1
TCGA-KQ-A41R-01A	BLCA	Primary Tumor	397	0	0	2283	39	3	0
TCGA-KQ-A41S-01A	BLCA	Primary Tumor	1911	41	0	5957	96	5	3
TCGA-LC-A66R-01A	BLCA	Primary Tumor	2403	39	0	11822	207	9	6
TCGA-LT-A5Z6-01A	BLCA	Primary Tumor	1436	23	0	13619	241	8	9
TCGA-LT-A8JT-01A	BLCA	Primary Tumor	195	6	0	496	8	0	0
TCGA-MV-A51V-01A	BLCA	Primary Tumor	1574	7	0	6998	131	6	10
TCGA-PQ-A6FI-01A	BLCA	Primary Tumor	6602	155	0	4821	77	4	27
TCGA-PQ-A6FN-01A	BLCA	Primary Tumor	395	0	0	2140	42	0	1
TCGA-R3-A69X-01A	BLCA	Primary Tumor	277	0	0	5126	113	7	7
TCGA-S5-A6DX-01A	BLCA	Primary Tumor	619	0	0	4037	58	5	1
TCGA-S5-AA26-01A	BLCA	Primary Tumor	75	0	0	456	7	0	0
TCGA-SY-A9G0-01A	BLCA	Primary Tumor	144	0	0	1398	25	1	1
TCGA-SY-A9G5-01A	BLCA	Primary Tumor	881	8	0	3541	66	2	2
TCGA-UY-A78K-01A	BLCA	Primary Tumor	2999	7	0	34103	695	36	15
TCGA-UY-A78L-01A	BLCA	Primary Tumor	651	6	0	4899	84	6	1
TCGA-UY-A78M-01A	BLCA	Primary Tumor	804	7	0	3809	60	3	0
TCGA-UY-A78N-01A	BLCA	Primary Tumor	30	0	0	55	0	0	0
TCGA-UY-A78O-01A	BLCA	Primary Tumor	627	8	0	2666	44	3	2
TCGA-UY-A78P-01A	BLCA	Primary Tumor	1023	10	0	1927	24	2	4
TCGA-UY-A8OB-01A	BLCA	Primary Tumor	403	2	0	3385	55	1	2
TCGA-UY-A8OC-01A	BLCA	Primary Tumor	236	0	0	2218	42	2	1
TCGA-UY-A8OD-01A	BLCA	Primary Tumor	75	0	0	891	3	0	0
TCGA-UY-A9PA-01A	BLCA	Primary Tumor	1070	18	0	1464	23	1	2
TCGA-UY-A9PB-01A	BLCA	Primary Tumor	568	13	0	1347	18	3	0
TCGA-UY-A9PD-01A	BLCA	Primary Tumor	635	1	0	6557	102	11	3
TCGA-UY-A9PE-01A	BLCA	Primary Tumor	340	0	0	2910	56	3	2
TCGA-UY-A9PF-01A	BLCA	Primary Tumor	336	3	0	2608	46	3	2
TCGA-UY-A9PH-01A	BLCA	Primary Tumor	1201	10	0	1939	40	4	3
TCGA-XF-A8HB-01A	BLCA	Primary Tumor	1667	2	0	17952	342	16	5
TCGA-XF-A8HC-01A	BLCA	Primary Tumor	32	0	0	29	0	0	0
TCGA-XF-A8HD-01A	BLCA	Primary Tumor	515	4	0	3677	65	3	2
TCGA-XF-A8HE-01A	BLCA	Primary Tumor	10405	262	0	2804	48	5	24
TCGA-XF-A8HF-01A	BLCA	Primary Tumor	281	0	0	2746	31	3	0
TCGA-XF-A8HG-01A	BLCA	Primary Tumor	152	0	0	2015	38	1	0
TCGA-XF-A8HH-01A	BLCA	Primary Tumor	1758	5	0	8987	156	9	5
TCGA-XF-A8HI-01A	BLCA	Primary Tumor	3033	79	0	1692	28	2	13
TCGA-XF-A9SH-01A	BLCA	Primary Tumor	117	4	0	61	0	0	0
TCGA-XF-A9SI-01A	BLCA	Primary Tumor	2568	38	0	14319	292	9	9
TCGA-XF-A9SJ-01A	BLCA	Primary Tumor	283	0	0	1747	33	0	2
TCGA-XF-A9SK-01A	BLCA	Primary Tumor	303	3	0	950	14	1	2
TCGA-XF-A9SL-01A	BLCA	Primary Tumor	922	5	0	8031	158	10	2
TCGA-XF-A9SM-01A	BLCA	Primary Tumor	1072	11	0	6013	106	3	2
TCGA-XF-A9SP-01A	BLCA	Primary Tumor	675	1	0	6902	133	3	1
TCGA-XF-A9ST-01A	BLCA	Primary Tumor	189	1	0	1528	35	0	0
TCGA-XF-A9SU-01A	BLCA	Primary Tumor	130	0	0	475	6	3	0
TCGA-XF-A9SV-01A	BLCA	Primary Tumor	103	0	0	1037	16	0	0
TCGA-XF-A9SW-01A	BLCA	Primary Tumor	218	0	0	1253	13	0	0
TCGA-XF-A9SX-01A	BLCA	Primary Tumor	573	3	0	2233	30	1	1
TCGA-XF-A9SY-01A	BLCA	Primary Tumor	964	6	0	2233	40	2	5
TCGA-XF-A9SZ-01A	BLCA	Primary Tumor	493	5	0	2966	59	2	0
TCGA-XF-A9T0-01A	BLCA	Primary Tumor	249	0	0	2033	34	0	0
TCGA-XF-A9T2-01A	BLCA	Primary Tumor	33	0	0	483	6	0	1
TCGA-XF-A9T3-01A	BLCA	Primary Tumor	85	0	0	250	2	0	0
TCGA-XF-A9T4-01A	BLCA	Primary Tumor	917	27	0	2427	39	1	3
TCGA-XF-A9T5-01A	BLCA	Primary Tumor	286	3	0	1227	17	2	1
TCGA-XF-A9T6-01A	BLCA	Primary Tumor	535	0	0	6097	124	5	1
TCGA-XF-A9T8-01A	BLCA	Primary Tumor	1096	18	0	3630	69	3	3
TCGA-XF-AAME-01A	BLCA	Primary Tumor	1850	42	6	1477	23	1	6
TCGA-XF-AAMG-01A	BLCA	Primary Tumor	1459	0	0	19946	347	13	7
TCGA-XF-AAMH-01A	BLCA	Primary Tumor	255	0	0	776	18	1	0
TCGA-XF-AAMJ-01A	BLCA	Primary Tumor	155	1	0	1316	30	2	0
TCGA-XF-AAML-01A	BLCA	Primary Tumor	150	9	0	136	1	0	1
TCGA-XF-AAMQ-01A	BLCA	Primary Tumor	3391	77	0	10266	188	8	13
TCGA-XF-AAMR-01A	BLCA	Primary Tumor	369	1	0	2237	29	2	1
TCGA-XF-AAMT-01A	BLCA	Primary Tumor	224	4	0	595	4	1	0
TCGA-XF-AAMW-01A	BLCA	Primary Tumor	290	8	0	785	23	0	0
TCGA-XF-AAMX-01A	BLCA	Primary Tumor	141	0	0	2006	40	0	3
TCGA-XF-AAMY-01A	BLCA	Primary Tumor	100	3	0	80	2	0	3
TCGA-XF-AAMZ-01A	BLCA	Primary Tumor	437	1	0	4433	83	4	1
TCGA-XF-AAN0-01A	BLCA	Primary Tumor	633	9	0	2383	28	2	4
TCGA-XF-AAN1-01A	BLCA	Primary Tumor	80	2	0	519	7	1	0
TCGA-XF-AAN2-01A	BLCA	Primary Tumor	1292	22	0	1852	27	2	4
TCGA-XF-AAN3-01A	BLCA	Primary Tumor	1527	25	0	2278	41	2	4
TCGA-XF-AAN4-01A	BLCA	Primary Tumor	1619	26	1	657	12	2	5
TCGA-XF-AAN5-01A	BLCA	Primary Tumor	1459	26	0	2141	38	1	2
TCGA-XF-AAN7-01A	BLCA	Primary Tumor	85	0	0	1286	24	0	0
TCGA-XF-AAN8-01A	BLCA	Primary Tumor	945	8	0	229	4	0	2
TCGA-YC-A89H-01A	BLCA	Primary Tumor	527	4	0	5181	89	6	6
TCGA-YC-A8S6-01A	BLCA	Primary Tumor	1143	12	0	1470	24	1	0
TCGA-YC-A9TC-01A	BLCA	Primary Tumor	41	0	0	461	10	0	0
TCGA-YF-AA3L-01A	BLCA	Primary Tumor	22	0	0	51	0	0	0
TCGA-YF-AA3M-01A	BLCA	Primary Tumor	446	3	0	4094	73	3	1
TCGA-ZF-A9R0-01A	BLCA	Primary Tumor	303	3	0	1594	36	1	2
TCGA-ZF-A9R1-01A	BLCA	Primary Tumor	397	0	0	3469	56	4	2
TCGA-ZF-A9R2-01A	BLCA	Primary Tumor	151	2	0	1158	19	0	1
TCGA-ZF-A9R3-01A	BLCA	Primary Tumor	498	14	0	1872	28	0	3
TCGA-ZF-A9R4-01A	BLCA	Primary Tumor	362	1	0	4921	97	6	0
TCGA-ZF-A9R5-01A	BLCA	Primary Tumor	139	2	0	607	5	1	0
TCGA-ZF-A9R7-01A	BLCA	Primary Tumor	166	2	0	974	12	0	2
TCGA-ZF-A9R9-01A	BLCA	Primary Tumor	1069	8	2	1799	18	2	1
TCGA-ZF-A9RC-01A	BLCA	Primary Tumor	277	1	0	2269	26	4	0
TCGA-ZF-A9RD-01A	BLCA	Primary Tumor	8297	142	7	2320	45	5	16
TCGA-ZF-A9RE-01A	BLCA	Primary Tumor	325	7	0	626	14	0	3
TCGA-ZF-A9RF-01A	BLCA	Primary Tumor	241	0	0	1995	39	3	1
TCGA-ZF-A9RL-01A	BLCA	Primary Tumor	376	2	0	3890	56	4	3
TCGA-ZF-A9RM-01A	BLCA	Primary Tumor	454	1	0	6492	114	4	2
TCGA-ZF-A9RN-01A	BLCA	Primary Tumor	670	2	0	10112	204	5	2
TCGA-ZF-AA4N-01A	BLCA	Primary Tumor	183	0	0	1248	20	1	1
TCGA-ZF-AA4R-01A	BLCA	Primary Tumor	315	1	0	2289	46	2	2
TCGA-ZF-AA4T-01A	BLCA	Primary Tumor	315	3	0	199	3	0	3
TCGA-ZF-AA4U-01A	BLCA	Primary Tumor	291	3	0	1093	16	3	2
TCGA-ZF-AA4V-01A	BLCA	Primary Tumor	296	2	0	3132	48	5	2
TCGA-ZF-AA4W-01A	BLCA	Primary Tumor	623	4	0	1914	35	1	1
TCGA-ZF-AA4X-01A	BLCA	Primary Tumor	2018	27	0	7999	120	6	5
TCGA-ZF-AA51-01A	BLCA	Primary Tumor	931	4	0	6573	118	3	0
TCGA-ZF-AA52-01A	BLCA	Primary Tumor	984	3	0	5725	103	1	0
TCGA-ZF-AA53-01A	BLCA	Primary Tumor	425	3	0	2482	44	1	3
TCGA-ZF-AA54-01A	BLCA	Primary Tumor	224	1	0	2827	60	3	1
TCGA-ZF-AA56-01A	BLCA	Primary Tumor	1013	31	0	1771	39	1	8
TCGA-ZF-AA58-01A	BLCA	Primary Tumor	1087	9	0	3685	65	2	1
TCGA-ZF-AA5H-01A	BLCA	Primary Tumor	478	4	0	1664	32	1	2
TCGA-ZF-AA5N-01A	BLCA	Primary Tumor	495	0	0	7004	131	5	5
TCGA-ZF-AA5P-01A	BLCA	Primary Tumor	801	2	0	4774	85	1	3
TCGA-3C-AAAU-01A	BRCA	Primary Tumor	124	1	0	1577	23	1	1
TCGA-3C-AALI-01A	BRCA	Primary Tumor	264	5	0	1852	35	4	1
TCGA-3C-AALJ-01A	BRCA	Primary Tumor	98	0	0	793	14	0	2
TCGA-3C-AALK-01A	BRCA	Primary Tumor	274	1	0	2506	42	1	2
TCGA-4H-AAAK-01A	BRCA	Primary Tumor	134	1	0	948	17	0	0
TCGA-5L-AAT0-01A	BRCA	Primary Tumor	172	1	0	867	23	2	0
TCGA-5L-AAT1-01A	BRCA	Primary Tumor	7267	201	0	2760	25	6	25
TCGA-5T-A9QA-01A	BRCA	Primary Tumor	430	1	0	5541	98	11	0
TCGA-A1-A0SB-01A	BRCA	Primary Tumor	33	0	0	400	9	0	0
TCGA-A1-A0SD-01A	BRCA	Primary Tumor	186	9	0	681	10	2	0
TCGA-A1-A0SE-01A	BRCA	Primary Tumor	164	1	0	2790	51	2	1
TCGA-A1-A0SF-01A	BRCA	Primary Tumor	279	3	0	2236	34	4	0
TCGA-A1-A0SG-01A	BRCA	Primary Tumor	137	0	0	1184	21	0	0
TCGA-A1-A0SH-01A	BRCA	Primary Tumor	47	0	0	971	28	0	0
TCGA-A1-A0SI-01A	BRCA	Primary Tumor	723	8	0	6084	111	4	1
TCGA-A1-A0SJ-01A	BRCA	Primary Tumor	281	0	0	6514	137	5	1
TCGA-A1-A0SK-01A	BRCA	Primary Tumor	129	0	0	3073	75	2	0
TCGA-A1-A0SM-01A	BRCA	Primary Tumor	61	0	0	927	26	0	0
TCGA-A1-A0SN-01A	BRCA	Primary Tumor	272	3	0	4182	84	1	0
TCGA-A1-A0SO-01A	BRCA	Primary Tumor	53	0	0	107	2	0	0
TCGA-A1-A0SP-01A	BRCA	Primary Tumor	527	0	0	6695	127	5	0
TCGA-A1-A0SQ-01A	BRCA	Primary Tumor	132	1	0	1730	34	2	1
TCGA-A2-A04N-01A	BRCA	Primary Tumor	87	0	0	1089	12	0	0
TCGA-A2-A04P-01A	BRCA	Primary Tumor	445	1	0	2451	32	1	0
TCGA-A2-A04Q-01A	BRCA	Primary Tumor	618	6	0	1845	35	1	1
TCGA-A2-A04R-01A	BRCA	Primary Tumor	169	6	0	2018	56	0	0
TCGA-A2-A04T-01A	BRCA	Primary Tumor	2780	32	0	12718	240	2	9
TCGA-A2-A04U-01A	BRCA	Primary Tumor	102	0	0	1468	21	2	0
TCGA-A2-A04V-01A	BRCA	Primary Tumor	139	1	0	1423	28	0	0
TCGA-A2-A04W-01A	BRCA	Primary Tumor	150	3	0	1841	42	3	0
TCGA-A2-A04X-01A	BRCA	Primary Tumor	2497	42	0	5272	93	3	9
TCGA-A2-A04Y-01A	BRCA	Primary Tumor	753	18	0	1933	45	1	2
TCGA-A2-A0CK-01A	BRCA	Primary Tumor	114	2	0	1657	35	0	1
TCGA-A2-A0CL-01A	BRCA	Primary Tumor	3342	82	0	8175	149	5	12
TCGA-A2-A0CM-01A	BRCA	Primary Tumor	2848	30	0	26985	447	16	9
TCGA-A2-A0CO-01A	BRCA	Primary Tumor	708	13	0	726	15	0	2
TCGA-A2-A0CP-01A	BRCA	Primary Tumor	40	0	0	249	4	0	0
TCGA-A2-A0CQ-01A	BRCA	Primary Tumor	225	1	0	2374	42	1	1
TCGA-A2-A0CR-01A	BRCA	Primary Tumor	347	0	0	1169	26	2	3
TCGA-A2-A0CS-01A	BRCA	Primary Tumor	41	0	0	335	5	0	0
TCGA-A2-A0CT-01A	BRCA	Primary Tumor	225	3	0	3262	62	0	0
TCGA-A2-A0CU-01A	BRCA	Primary Tumor	156	1	0	1497	28	0	0
TCGA-A2-A0CV-01A	BRCA	Primary Tumor	65	0	0	754	13	0	0
TCGA-A2-A0CW-01A	BRCA	Primary Tumor	1280	8	0	6373	115	7	4
TCGA-A2-A0CX-01A	BRCA	Primary Tumor	353	3	0	4000	90	2	0
TCGA-A2-A0CY-01A	BRCA	Primary Tumor	105	2	0	1055	21	0	1
TCGA-A2-A0CZ-01A	BRCA	Primary Tumor	86	3	0	543	11	0	0
TCGA-A2-A0D0-01A	BRCA	Primary Tumor	296	1	0	613	3	0	0
TCGA-A2-A0D1-01A	BRCA	Primary Tumor	223	0	0	2041	37	1	1
TCGA-A2-A0D2-01A	BRCA	Primary Tumor	929	6	0	9739	159	6	3
TCGA-A2-A0D3-01A	BRCA	Primary Tumor	22	0	0	431	7	0	0
TCGA-A2-A0D4-01A	BRCA	Primary Tumor	633	1	0	11065	196	10	4
TCGA-A2-A0EM-01A	BRCA	Primary Tumor	142	0	0	1545	20	3	0
TCGA-A2-A0EN-01A	BRCA	Primary Tumor	268	4	0	925	18	2	0
TCGA-A2-A0EO-01A	BRCA	Primary Tumor	42	0	0	249	5	0	0
TCGA-A2-A0EP-01A	BRCA	Primary Tumor	689	9	0	2070	43	2	2
TCGA-A2-A0EQ-01A	BRCA	Primary Tumor	1040	15	0	6789	118	4	2
TCGA-A2-A0ER-01A	BRCA	Primary Tumor	465	7	0	5196	103	6	3
TCGA-A2-A0ES-01A	BRCA	Primary Tumor	213	5	0	997	25	0	0
TCGA-A2-A0ET-01A	BRCA	Primary Tumor	211	3	0	1749	14	5	0
TCGA-A2-A0EU-01A	BRCA	Primary Tumor	321	6	0	1881	34	5	0
TCGA-A2-A0EV-01A	BRCA	Primary Tumor	350	8	0	3868	61	2	2
TCGA-A2-A0EW-01A	BRCA	Primary Tumor	103	8	0	724	17	0	1
TCGA-A2-A0EX-01A	BRCA	Primary Tumor	18	1	0	544	8	1	0
TCGA-A2-A0EY-01A	BRCA	Primary Tumor	197	0	0	2078	26	1	0
TCGA-A2-A0ST-01A	BRCA	Primary Tumor	917	14	0	5252	95	2	3
TCGA-A2-A0SU-01A	BRCA	Primary Tumor	52	0	0	760	10	0	0
TCGA-A2-A0SV-01A	BRCA	Primary Tumor	1795	35	0	3378	65	1	2
TCGA-A2-A0SW-01A	BRCA	Primary Tumor	373	2	0	5352	123	2	4
TCGA-A2-A0SX-01A	BRCA	Primary Tumor	1057	6	0	12621	231	7	5
TCGA-A2-A0SY-01A	BRCA	Primary Tumor	123	1	0	1557	18	1	0
TCGA-A2-A0T0-01A	BRCA	Primary Tumor	84	0	0	843	13	0	0
TCGA-A2-A0T1-01A	BRCA	Primary Tumor	416	1	0	5639	97	2	0
TCGA-A2-A0T2-01A	BRCA	Primary Tumor	368	9	0	1249	18	1	3
TCGA-A2-A0T3-01A	BRCA	Primary Tumor	192	2	0	3394	57	1	1
TCGA-A2-A0T4-01A	BRCA	Primary Tumor	333	2	0	1858	25	3	0
TCGA-A2-A0T5-01A	BRCA	Primary Tumor	75	0	0	1276	26	1	1
TCGA-A2-A0T6-01A	BRCA	Primary Tumor	73	0	0	431	10	0	0
TCGA-A2-A0T7-01A	BRCA	Primary Tumor	195	2	0	3041	52	0	0
TCGA-A2-A0YC-01A	BRCA	Primary Tumor	293	3	0	2211	52	3	2
TCGA-A2-A0YD-01A	BRCA	Primary Tumor	149	0	0	1090	18	0	0
TCGA-A2-A0YE-01A	BRCA	Primary Tumor	278	1	0	3563	58	2	0
TCGA-A2-A0YF-01A	BRCA	Primary Tumor	74	0	0	1218	29	1	0
TCGA-A2-A0YG-01A	BRCA	Primary Tumor	275	2	0	4259	89	2	2
TCGA-A2-A0YH-01A	BRCA	Primary Tumor	6015	176	0	3383	39	1	14
TCGA-A2-A0YI-01A	BRCA	Primary Tumor	139	2	0	920	14	0	0
TCGA-A2-A0YJ-01A	BRCA	Primary Tumor	184	1	0	4928	91	2	2
TCGA-A2-A0YK-01A	BRCA	Primary Tumor	309	4	0	1449	18	1	1
TCGA-A2-A0YL-01A	BRCA	Primary Tumor	218	0	0	2380	33	1	0
TCGA-A2-A0YM-01A	BRCA	Primary Tumor	2771	22	0	37992	744	11	8
TCGA-A2-A0YT-01A	BRCA	Primary Tumor	732	13	0	7417	104	1	0
TCGA-A2-A1FV-01A	BRCA	Primary Tumor	102	2	0	1859	35	1	0
TCGA-A2-A1FW-01A	BRCA	Primary Tumor	206	5	0	3051	65	1	1
TCGA-A2-A1FX-01A	BRCA	Primary Tumor	465	5	0	5267	83	1	3
TCGA-A2-A1FZ-01A	BRCA	Primary Tumor	105	0	0	807	13	0	0
TCGA-A2-A1G0-01A	BRCA	Primary Tumor	85	2	0	671	25	0	0
TCGA-A2-A1G1-01A	BRCA	Primary Tumor	134	4	0	184	0	0	0
TCGA-A2-A1G4-01A	BRCA	Primary Tumor	211	1	0	3226	58	1	1
TCGA-A2-A1G6-01A	BRCA	Primary Tumor	117	3	0	512	10	0	1
TCGA-A2-A259-01A	BRCA	Primary Tumor	1122	38	0	1593	27	0	2
TCGA-A2-A25A-01A	BRCA	Primary Tumor	324	2	0	2122	29	1	1
TCGA-A2-A25B-01A	BRCA	Primary Tumor	417	6	0	4222	77	0	0
TCGA-A2-A25C-01A	BRCA	Primary Tumor	450	5	0	3554	64	4	3
TCGA-A2-A25D-01A	BRCA	Primary Tumor	2891	42	7	1844	29	0	10
TCGA-A2-A25E-01A	BRCA	Primary Tumor	141	1	0	2246	35	2	2
TCGA-A2-A25F-01A	BRCA	Primary Tumor	1722	35	0	8414	133	1	6
TCGA-A2-A3KC-01A	BRCA	Primary Tumor	102	1	0	1738	27	1	0
TCGA-A2-A3KD-01A	BRCA	Primary Tumor	124	1	0	1693	36	1	0
TCGA-A2-A3XS-01A	BRCA	Primary Tumor	568	3	0	6601	132	2	7
TCGA-A2-A3XT-01A	BRCA	Primary Tumor	4422	14	0	64070	1312	60	53
TCGA-A2-A3XU-01A	BRCA	Primary Tumor	154	0	0	2404	43	4	4
TCGA-A2-A3XV-01A	BRCA	Primary Tumor	96	0	0	1225	23	0	0
TCGA-A2-A3XW-01A	BRCA	Primary Tumor	776	12	0	2788	25	3	1
TCGA-A2-A3XX-01A	BRCA	Primary Tumor	1131	3	0	14020	276	13	6
TCGA-A2-A3XY-01A	BRCA	Primary Tumor	2776	52	0	11259	226	10	14
TCGA-A2-A3XZ-01A	BRCA	Primary Tumor	240	6	0	1274	26	0	1
TCGA-A2-A3Y0-01A	BRCA	Primary Tumor	8898	165	0	9358	153	10	26
TCGA-A2-A4RW-01A	BRCA	Primary Tumor	191	8	0	1203	24	4	2
TCGA-A2-A4RX-01A	BRCA	Primary Tumor	249	8	0	2562	56	3	2
TCGA-A2-A4RY-01A	BRCA	Primary Tumor	38	0	0	433	8	0	0
TCGA-A2-A4S0-01A	BRCA	Primary Tumor	5	0	0	167	4	1	1
TCGA-A2-A4S1-01A	BRCA	Primary Tumor	77	0	0	739	21	0	1
TCGA-A2-A4S2-01A	BRCA	Primary Tumor	1379	23	0	743	10	1	2
TCGA-A2-A4S3-01A	BRCA	Primary Tumor	235	2	0	2884	65	3	2
TCGA-A7-A0CD-01A	BRCA	Primary Tumor	158	1	0	2620	40	1	0
TCGA-A7-A0CE-01A	BRCA	Primary Tumor	231	3	0	1048	21	1	0
TCGA-A7-A0CE-11A	BRCA	Solid Tissue Normal	183	5	0	798	17	0	1
TCGA-A7-A0CG-01A	BRCA	Primary Tumor	83	0	0	998	20	1	0
TCGA-A7-A0CH-01A	BRCA	Primary Tumor	66	1	0	536	8	0	0
TCGA-A7-A0CH-11A	BRCA	Solid Tissue Normal	142	0	0	557	9	0	4
TCGA-A7-A0CJ-01A	BRCA	Primary Tumor	1148	14	0	1557	23	1	6
TCGA-A7-A0D9-01A	BRCA	Primary Tumor	136	4	0	789	13	0	0
TCGA-A7-A0D9-11A	BRCA	Solid Tissue Normal	233	4	0	242	1	0	0
TCGA-A7-A0DA-01A	BRCA	Primary Tumor	40	0	0	33	0	0	0
TCGA-A7-A0DB-01A	BRCA	Primary Tumor	55	2	0	273	4	0	0
TCGA-A7-A0DB-01C	BRCA	Primary Tumor	8	0	0	70	0	0	0
TCGA-A7-A0DB-11A	BRCA	Solid Tissue Normal	110	0	0	827	8	0	0
TCGA-A7-A0DC-01A	BRCA	Primary Tumor	35	1	0	724	21	0	0
TCGA-A7-A0DC-01B	BRCA	Primary Tumor	28	0	0	199	3	0	0
TCGA-A7-A0DC-11A	BRCA	Solid Tissue Normal	145	0	0	632	9	0	0
TCGA-A7-A13D-01A	BRCA	Primary Tumor	643	5	0	3734	48	2	0
TCGA-A7-A13D-01B	BRCA	Primary Tumor	170	2	0	851	9	0	1
TCGA-A7-A13E-01A	BRCA	Primary Tumor	86	0	0	1210	23	2	0
TCGA-A7-A13E-01B	BRCA	Primary Tumor	0	0	0	118	0	0	0
TCGA-A7-A13E-11A	BRCA	Solid Tissue Normal	87	4	0	176	1	0	1
TCGA-A7-A13F-01A	BRCA	Primary Tumor	90	0	0	1116	17	1	0
TCGA-A7-A13F-11A	BRCA	Solid Tissue Normal	30	1	0	192	4	0	0
TCGA-A7-A13G-01B	BRCA	Primary Tumor	125	2	0	774	8	0	0
TCGA-A7-A13G-11A	BRCA	Solid Tissue Normal	140	3	0	99	1	0	0
TCGA-A7-A13H-01A	BRCA	Primary Tumor	531	8	0	798	14	0	0
TCGA-A7-A26E-01A	BRCA	Primary Tumor	75	1	0	906	16	0	0
TCGA-A7-A26E-01B	BRCA	Primary Tumor	21	0	0	46	0	0	0
TCGA-A7-A26F-01B	BRCA	Primary Tumor	756	22	0	1315	10	3	0
TCGA-A7-A26G-01A	BRCA	Primary Tumor	122	0	0	2850	48	0	0
TCGA-A7-A26H-01A	BRCA	Primary Tumor	305	10	0	1109	23	0	0
TCGA-A7-A26I-01B	BRCA	Primary Tumor	207	4	0	694	10	1	0
TCGA-A7-A26J-01A	BRCA	Primary Tumor	217	7	0	623	29	0	0
TCGA-A7-A26J-01B	BRCA	Primary Tumor	113	2	0	153	2	0	0
TCGA-A7-A2KD-01A	BRCA	Primary Tumor	586	5	0	5201	81	2	2
TCGA-A7-A3IY-01A	BRCA	Primary Tumor	339	5	0	2061	34	3	3
TCGA-A7-A3IZ-01A	BRCA	Primary Tumor	177	0	0	2626	51	1	1
TCGA-A7-A3J0-01A	BRCA	Primary Tumor	230	1	0	2347	35	1	3
TCGA-A7-A3J1-01A	BRCA	Primary Tumor	457	12	0	1311	24	2	3
TCGA-A7-A3RF-01A	BRCA	Primary Tumor	107	2	0	1325	29	0	0
TCGA-A7-A425-01A	BRCA	Primary Tumor	219	1	0	986	24	1	0
TCGA-A7-A426-01A	BRCA	Primary Tumor	127	0	0	1206	19	1	1
TCGA-A7-A4SA-01A	BRCA	Primary Tumor	285	1	0	2737	58	5	3
TCGA-A7-A4SB-01A	BRCA	Primary Tumor	12	0	0	30	0	0	0
TCGA-A7-A4SC-01A	BRCA	Primary Tumor	36	2	0	362	5	0	0
TCGA-A7-A4SD-01A	BRCA	Primary Tumor	429	14	0	269	4	1	1
TCGA-A7-A4SE-01A	BRCA	Primary Tumor	468	1	0	5404	118	6	3
TCGA-A7-A4SF-01A	BRCA	Primary Tumor	176	3	0	2196	50	0	1
TCGA-A7-A56D-01A	BRCA	Primary Tumor	723	2	0	1234	15	0	0
TCGA-A7-A5ZV-01A	BRCA	Primary Tumor	88	0	0	999	26	0	2
TCGA-A7-A5ZW-01A	BRCA	Primary Tumor	55	0	0	820	19	1	0
TCGA-A7-A5ZX-01A	BRCA	Primary Tumor	38	0	0	369	4	0	0
TCGA-A7-A6VV-01A	BRCA	Primary Tumor	663	3	0	9332	167	5	2
TCGA-A7-A6VW-01A	BRCA	Primary Tumor	523	7	0	351	2	0	1
TCGA-A7-A6VX-01A	BRCA	Primary Tumor	326	5	0	1619	27	2	2
TCGA-A7-A6VY-01A	BRCA	Primary Tumor	516	15	0	1757	21	1	3
TCGA-A8-A06N-01A	BRCA	Primary Tumor	247	2	0	3466	64	2	1
TCGA-A8-A06O-01A	BRCA	Primary Tumor	303	3	0	3469	64	1	2
TCGA-A8-A06P-01A	BRCA	Primary Tumor	104	0	0	828	19	0	0
TCGA-A8-A06Q-01A	BRCA	Primary Tumor	68	0	0	871	20	0	0
TCGA-A8-A06R-01A	BRCA	Primary Tumor	540	0	0	3684	56	0	3
TCGA-A8-A06T-01A	BRCA	Primary Tumor	182	3	0	265	9	0	1
TCGA-A8-A06U-01A	BRCA	Primary Tumor	363	1	0	4051	89	2	2
TCGA-A8-A06X-01A	BRCA	Primary Tumor	433	9	0	3080	51	0	1
TCGA-A8-A06Y-01A	BRCA	Primary Tumor	53	1	0	182	3	0	0
TCGA-A8-A06Z-01A	BRCA	Primary Tumor	160	1	0	1605	23	2	1
TCGA-A8-A075-01A	BRCA	Primary Tumor	197	3	0	2248	22	0	0
TCGA-A8-A076-01A	BRCA	Primary Tumor	360	13	0	3180	53	1	1
TCGA-A8-A079-01A	BRCA	Primary Tumor	513	0	0	8056	144	5	1
TCGA-A8-A07B-01A	BRCA	Primary Tumor	86	0	0	2014	5	0	0
TCGA-A8-A07C-01A	BRCA	Primary Tumor	136	4	0	323	2	0	0
TCGA-A8-A07E-01A	BRCA	Primary Tumor	277	10	0	2666	50	2	1
TCGA-A8-A07F-01A	BRCA	Primary Tumor	151	3	0	1047	24	2	3
TCGA-A8-A07G-01A	BRCA	Primary Tumor	157	4	0	579	8	0	0
TCGA-A8-A07I-01A	BRCA	Primary Tumor	455	15	0	1816	19	1	1
TCGA-A8-A07J-01A	BRCA	Primary Tumor	139	1	0	813	15	0	0
TCGA-A8-A07L-01A	BRCA	Primary Tumor	260	3	0	3683	63	3	0
TCGA-A8-A07O-01A	BRCA	Primary Tumor	2296	2	0	41019	756	16	13
TCGA-A8-A07P-01A	BRCA	Primary Tumor	337	6	0	3982	80	2	1
TCGA-A8-A07R-01A	BRCA	Primary Tumor	1153	3	0	10532	202	1	5
TCGA-A8-A07S-01A	BRCA	Primary Tumor	329	7	0	2308	33	2	0
TCGA-A8-A07U-01A	BRCA	Primary Tumor	2660	61	4	7368	158	4	12
TCGA-A8-A07W-01A	BRCA	Primary Tumor	434	4	0	4998	95	1	0
TCGA-A8-A07Z-01A	BRCA	Primary Tumor	185	0	0	1875	36	3	0
TCGA-A8-A081-01A	BRCA	Primary Tumor	1455	21	0	12546	225	9	2
TCGA-A8-A082-01A	BRCA	Primary Tumor	532	1	0	6321	126	1	0
TCGA-A8-A083-01A	BRCA	Primary Tumor	76	0	0	703	3	0	0
TCGA-A8-A084-01A	BRCA	Primary Tumor	733	20	0	3668	49	2	2
TCGA-A8-A085-01A	BRCA	Primary Tumor	159	0	0	3157	59	1	0
TCGA-A8-A086-01A	BRCA	Primary Tumor	288	2	0	2283	29	1	1
TCGA-A8-A08A-01A	BRCA	Primary Tumor	167	4	0	1372	23	0	0
TCGA-A8-A08B-01A	BRCA	Primary Tumor	414	25	0	1209	3	0	0
TCGA-A8-A08C-01A	BRCA	Primary Tumor	45	1	0	672	13	0	1
TCGA-A8-A08F-01A	BRCA	Primary Tumor	850	18	0	3469	53	2	1
TCGA-A8-A08G-01A	BRCA	Primary Tumor	781	19	0	2493	44	2	2
TCGA-A8-A08H-01A	BRCA	Primary Tumor	350	9	0	1969	38	1	0
TCGA-A8-A08I-01A	BRCA	Primary Tumor	2190	72	0	3281	60	5	9
TCGA-A8-A08J-01A	BRCA	Primary Tumor	482	9	0	2600	57	1	0
TCGA-A8-A08L-01A	BRCA	Primary Tumor	830	16	0	4018	67	1	2
TCGA-A8-A08O-01A	BRCA	Primary Tumor	95	0	0	953	20	2	0
TCGA-A8-A08P-01A	BRCA	Primary Tumor	1709	37	1	2377	37	0	0
TCGA-A8-A08R-01A	BRCA	Primary Tumor	3314	30	0	34535	687	15	6
TCGA-A8-A08S-01A	BRCA	Primary Tumor	440	6	0	2322	36	1	3
TCGA-A8-A08T-01A	BRCA	Primary Tumor	79	1	0	1115	23	0	0
TCGA-A8-A08X-01A	BRCA	Primary Tumor	739	1	0	10275	153	3	3
TCGA-A8-A08Z-01A	BRCA	Primary Tumor	124	0	0	1058	20	0	0
TCGA-A8-A090-01A	BRCA	Primary Tumor	484	9	0	1056	12	0	0
TCGA-A8-A091-01A	BRCA	Primary Tumor	191	1	0	2515	42	2	1
TCGA-A8-A092-01A	BRCA	Primary Tumor	241	5	0	1471	25	1	0
TCGA-A8-A093-01A	BRCA	Primary Tumor	0	0	0	9	0	0	0
TCGA-A8-A094-01A	BRCA	Primary Tumor	440	3	0	4271	82	0	2
TCGA-A8-A095-01A	BRCA	Primary Tumor	177	0	0	3347	64	2	1
TCGA-A8-A096-01A	BRCA	Primary Tumor	332	3	0	2813	47	4	0
TCGA-A8-A097-01A	BRCA	Primary Tumor	325	4	0	3827	61	0	1
TCGA-A8-A099-01A	BRCA	Primary Tumor	133	1	0	2347	29	0	0
TCGA-A8-A09A-01A	BRCA	Primary Tumor	77	4	0	869	17	0	0
TCGA-A8-A09B-01A	BRCA	Primary Tumor	91	0	0	1007	22	0	0
TCGA-A8-A09D-01A	BRCA	Primary Tumor	307	4	0	1611	29	0	1
TCGA-A8-A09E-01A	BRCA	Primary Tumor	211	1	0	1565	31	1	0
TCGA-A8-A09G-01A	BRCA	Primary Tumor	617	23	0	5067	84	5	2
TCGA-A8-A09I-01A	BRCA	Primary Tumor	3893	88	0	19453	368	6	9
TCGA-A8-A09K-01A	BRCA	Primary Tumor	346	1	0	2730	44	0	2
TCGA-A8-A09M-01A	BRCA	Primary Tumor	531	10	0	1694	19	3	4
TCGA-A8-A09N-01A	BRCA	Primary Tumor	128	0	0	1481	24	2	0
TCGA-A8-A09Q-01A	BRCA	Primary Tumor	307	10	0	1349	29	0	0
TCGA-A8-A09R-01A	BRCA	Primary Tumor	314	6	0	3044	41	1	1
TCGA-A8-A09T-01A	BRCA	Primary Tumor	34	0	0	461	6	0	0
TCGA-A8-A09V-01A	BRCA	Primary Tumor	121	0	0	1936	33	4	0
TCGA-A8-A09W-01A	BRCA	Primary Tumor	196	4	0	2736	69	1	4
TCGA-A8-A09X-01A	BRCA	Primary Tumor	363	14	0	1754	24	1	0
TCGA-A8-A09Z-01A	BRCA	Primary Tumor	302	2	0	4533	88	5	0
TCGA-A8-A0A1-01A	BRCA	Primary Tumor	446	6	0	1144	13	0	2
TCGA-A8-A0A2-01A	BRCA	Primary Tumor	123	1	0	1347	20	2	0
TCGA-A8-A0A4-01A	BRCA	Primary Tumor	105	0	0	1360	19	0	0
TCGA-A8-A0A6-01A	BRCA	Primary Tumor	145	3	0	624	7	0	0
TCGA-A8-A0A7-01A	BRCA	Primary Tumor	439	8	1	576	4	0	1
TCGA-A8-A0A9-01A	BRCA	Primary Tumor	406	5	0	3035	50	2	2
TCGA-A8-A0AB-01A	BRCA	Primary Tumor	164	0	0	2365	46	0	0
TCGA-A8-A0AD-01A	BRCA	Primary Tumor	186	7	0	1451	22	1	0
TCGA-AC-A23C-01A	BRCA	Primary Tumor	525	8	0	3165	41	2	3
TCGA-AC-A23E-01A	BRCA	Primary Tumor	140	0	0	1362	31	0	2
TCGA-AC-A23G-01A	BRCA	Primary Tumor	40	0	0	570	14	0	1
TCGA-AC-A23H-01A	BRCA	Primary Tumor	2465	74	0	6285	91	1	8
TCGA-AC-A23H-11A	BRCA	Solid Tissue Normal	46	0	0	399	6	0	0
TCGA-AC-A2B8-01A	BRCA	Primary Tumor	402	11	0	1632	29	1	2
TCGA-AC-A2BK-01A	BRCA	Primary Tumor	108	0	0	2135	38	2	2
TCGA-AC-A2BM-01A	BRCA	Primary Tumor	459	10	0	2006	30	4	7
TCGA-AC-A2FB-01A	BRCA	Primary Tumor	649	17	0	851	14	1	3
TCGA-AC-A2FB-11A	BRCA	Solid Tissue Normal	265	4	0	381	0	0	0
TCGA-AC-A2FE-01A	BRCA	Primary Tumor	378	11	0	934	20	3	3
TCGA-AC-A2FF-01A	BRCA	Primary Tumor	221	1	0	1825	30	3	0
TCGA-AC-A2FF-11A	BRCA	Solid Tissue Normal	243	6	0	1864	32	1	1
TCGA-AC-A2FG-01A	BRCA	Primary Tumor	66	0	0	764	9	0	0
TCGA-AC-A2FK-01A	BRCA	Primary Tumor	64	0	0	318	2	0	0
TCGA-AC-A2FM-01A	BRCA	Primary Tumor	106	1	0	1332	26	0	1
TCGA-AC-A2FM-11B	BRCA	Solid Tissue Normal	180	1	0	555	19	0	3
TCGA-AC-A2FO-01A	BRCA	Primary Tumor	102	2	0	590	11	1	0
TCGA-AC-A2QH-01B	BRCA	Primary Tumor	25	0	0	173	1	2	0
TCGA-AC-A2QI-01A	BRCA	Primary Tumor	320	7	0	1343	29	1	0
TCGA-AC-A2QJ-01A	BRCA	Primary Tumor	285	0	0	1942	25	1	0
TCGA-AC-A3BB-01A	BRCA	Primary Tumor	136	2	0	178	1	1	2
TCGA-AC-A3EH-01A	BRCA	Primary Tumor	146	3	0	2777	44	2	0
TCGA-AC-A3HN-01A	BRCA	Primary Tumor	288	7	0	1610	29	1	0
TCGA-AC-A3OD-01B	BRCA	Primary Tumor	37	0	0	309	0	0	0
TCGA-AC-A3QP-01A	BRCA	Primary Tumor	100	0	0	568	7	0	0
TCGA-AC-A3QQ-01B	BRCA	Primary Tumor	18	0	0	218	6	0	0
TCGA-AC-A3TM-01A	BRCA	Primary Tumor	115	0	0	1359	20	1	0
TCGA-AC-A3TN-01A	BRCA	Primary Tumor	48	0	0	499	8	0	0
TCGA-AC-A3W5-01A	BRCA	Primary Tumor	284	0	0	2380	37	2	2
TCGA-AC-A3W6-01A	BRCA	Primary Tumor	481	5	0	2227	41	1	1
TCGA-AC-A3W7-01A	BRCA	Primary Tumor	415	8	0	2580	69	3	6
TCGA-AC-A3YI-01A	BRCA	Primary Tumor	787	5	0	1123	19	0	2
TCGA-AC-A3YJ-01A	BRCA	Primary Tumor	56	0	0	708	8	0	0
TCGA-AC-A4ZE-01A	BRCA	Primary Tumor	135	3	0	1120	18	0	0
TCGA-AC-A5EH-01A	BRCA	Primary Tumor	274	3	0	2475	48	2	1
TCGA-AC-A5XS-01A	BRCA	Primary Tumor	406	16	0	333	3	0	1
TCGA-AC-A5XU-01A	BRCA	Primary Tumor	189	0	0	3619	72	2	6
TCGA-AC-A62V-01A	BRCA	Primary Tumor	667	0	0	7287	132	4	1
TCGA-AC-A62X-01A	BRCA	Primary Tumor	667	11	0	1835	34	2	1
TCGA-AC-A62Y-01A	BRCA	Primary Tumor	291	4	0	890	11	0	1
TCGA-AC-A6IV-01A	BRCA	Primary Tumor	309	4	0	1126	28	0	1
TCGA-AC-A6IW-01A	BRCA	Primary Tumor	3128	1	0	39154	773	27	20
TCGA-AC-A6IX-01A	BRCA	Primary Tumor	154	2	0	1071	21	0	1
TCGA-AC-A6IX-06A	BRCA	Metastatic	353	13	0	2626	46	2	1
TCGA-AC-A6NO-01A	BRCA	Primary Tumor	46	0	0	464	10	1	1
TCGA-AC-A7VB-01A	BRCA	Primary Tumor	435	6	3	4060	102	1	8
TCGA-AC-A7VC-01A	BRCA	Primary Tumor	73	0	0	1077	19	0	1
TCGA-AC-A8OP-01A	BRCA	Primary Tumor	77	0	0	1098	25	0	0
TCGA-AC-A8OQ-01A	BRCA	Primary Tumor	2705	9	0	22676	447	15	8
TCGA-AC-A8OR-01A	BRCA	Primary Tumor	50	1	0	679	12	0	0
TCGA-AC-A8OS-01A	BRCA	Primary Tumor	156	8	0	852	8	0	1
TCGA-AN-A03X-01A	BRCA	Primary Tumor	35	0	0	97	0	0	0
TCGA-AN-A03Y-01A	BRCA	Primary Tumor	323	4	0	1523	24	0	2
TCGA-AN-A041-01A	BRCA	Primary Tumor	119	2	0	2036	36	1	1
TCGA-AN-A046-01A	BRCA	Primary Tumor	507	10	0	1198	24	1	1
TCGA-AN-A049-01A	BRCA	Primary Tumor	255	6	0	1370	34	0	1
TCGA-AN-A04A-01A	BRCA	Primary Tumor	235	2	0	1817	37	1	1
TCGA-AN-A04C-01A	BRCA	Primary Tumor	254	9	0	1938	41	1	0
TCGA-AN-A04D-01A	BRCA	Primary Tumor	369	0	0	4578	96	6	3
TCGA-AN-A0AJ-01A	BRCA	Primary Tumor	1777	52	0	5674	103	2	5
TCGA-AN-A0AK-01A	BRCA	Primary Tumor	229	0	0	2247	47	0	0
TCGA-AN-A0AL-01A	BRCA	Primary Tumor	1595	3	0	27865	600	7	8
TCGA-AN-A0AM-01A	BRCA	Primary Tumor	520	4	0	5700	106	5	1
TCGA-AN-A0AR-01A	BRCA	Primary Tumor	579	0	0	7414	151	2	5
TCGA-AN-A0AS-01A	BRCA	Primary Tumor	128	3	0	1263	27	1	0
TCGA-AN-A0AT-01A	BRCA	Primary Tumor	840	3	0	10243	181	13	2
TCGA-AN-A0FD-01A	BRCA	Primary Tumor	181	2	0	1311	20	1	0
TCGA-AN-A0FF-01A	BRCA	Primary Tumor	205	0	0	1611	35	0	1
TCGA-AN-A0FJ-01A	BRCA	Primary Tumor	41	2	0	297	5	0	0
TCGA-AN-A0FK-01A	BRCA	Primary Tumor	162	1	0	1541	36	0	1
TCGA-AN-A0FL-01A	BRCA	Primary Tumor	360	2	0	4439	77	2	2
TCGA-AN-A0FN-01A	BRCA	Primary Tumor	209	4	0	1634	21	2	2
TCGA-AN-A0FS-01A	BRCA	Primary Tumor	2129	70	0	2309	25	1	8
TCGA-AN-A0FT-01A	BRCA	Primary Tumor	265	0	0	2313	38	2	0
TCGA-AN-A0FV-01A	BRCA	Primary Tumor	149	4	0	1543	33	0	0
TCGA-AN-A0FW-01A	BRCA	Primary Tumor	292	2	0	3942	58	3	1
TCGA-AN-A0FX-01A	BRCA	Primary Tumor	62	0	0	841	12	1	0
TCGA-AN-A0FY-01A	BRCA	Primary Tumor	117	2	0	628	11	0	0
TCGA-AN-A0FZ-01A	BRCA	Primary Tumor	129	1	0	1731	24	0	0
TCGA-AN-A0G0-01A	BRCA	Primary Tumor	157	0	0	1785	32	0	1
TCGA-AN-A0XL-01A	BRCA	Primary Tumor	94	0	0	1334	31	0	0
TCGA-AN-A0XN-01A	BRCA	Primary Tumor	90	2	0	401	6	0	0
TCGA-AN-A0XO-01A	BRCA	Primary Tumor	69	1	0	999	9	0	0
TCGA-AN-A0XP-01A	BRCA	Primary Tumor	347	10	0	1156	11	0	0
TCGA-AN-A0XR-01A	BRCA	Primary Tumor	256	0	0	2178	55	0	1
TCGA-AN-A0XS-01A	BRCA	Primary Tumor	125	0	0	1351	28	0	1
TCGA-AN-A0XT-01A	BRCA	Primary Tumor	31	0	0	669	15	0	0
TCGA-AN-A0XU-01A	BRCA	Primary Tumor	577	1	0	8551	156	2	0
TCGA-AN-A0XV-01A	BRCA	Primary Tumor	110	0	0	2008	33	3	0
TCGA-AN-A0XW-01A	BRCA	Primary Tumor	375	5	0	2354	29	0	0
TCGA-AO-A03L-01A	BRCA	Primary Tumor	504	3	0	5427	101	3	3
TCGA-AO-A03M-01B	BRCA	Primary Tumor	683	30	0	330	0	0	2
TCGA-AO-A03N-01B	BRCA	Primary Tumor	181	0	0	1381	51	0	0
TCGA-AO-A03O-01A	BRCA	Primary Tumor	1768	62	0	2553	27	3	1
TCGA-AO-A03P-01A	BRCA	Primary Tumor	210	4	0	1432	20	1	1
TCGA-AO-A03R-01A	BRCA	Primary Tumor	488	3	0	4856	98	4	2
TCGA-AO-A03T-01A	BRCA	Primary Tumor	596	1	0	5985	88	2	1
TCGA-AO-A03U-01B	BRCA	Primary Tumor	98	0	0	989	17	0	0
TCGA-AO-A03V-01A	BRCA	Primary Tumor	199	2	0	2070	40	2	2
TCGA-AO-A0J2-01A	BRCA	Primary Tumor	289	9	0	563	9	0	2
TCGA-AO-A0J3-01A	BRCA	Primary Tumor	133	0	0	1516	32	0	1
TCGA-AO-A0J4-01A	BRCA	Primary Tumor	3646	10	2	55757	1026	31	8
TCGA-AO-A0J5-01A	BRCA	Primary Tumor	344	1	0	5844	129	3	0
TCGA-AO-A0J6-01A	BRCA	Primary Tumor	1720	9	0	17905	314	6	5
TCGA-AO-A0J7-01A	BRCA	Primary Tumor	252	0	0	3481	62	2	2
TCGA-AO-A0J8-01A	BRCA	Primary Tumor	1014	12	0	1874	32	1	1
TCGA-AO-A0J9-01A	BRCA	Primary Tumor	108	2	0	324	7	0	0
TCGA-AO-A0JA-01A	BRCA	Primary Tumor	78	8	0	128	1	0	0
TCGA-AO-A0JB-01A	BRCA	Primary Tumor	50	0	0	104	1	0	0
TCGA-AO-A0JC-01A	BRCA	Primary Tumor	245	7	0	1990	39	0	0
TCGA-AO-A0JD-01A	BRCA	Primary Tumor	349	8	0	4273	63	0	1
TCGA-AO-A0JE-01A	BRCA	Primary Tumor	1575	44	0	4705	85	1	5
TCGA-AO-A0JF-01A	BRCA	Primary Tumor	134	5	0	1427	27	0	0
TCGA-AO-A0JG-01A	BRCA	Primary Tumor	89	2	0	656	13	1	0
TCGA-AO-A0JI-01A	BRCA	Primary Tumor	110	0	0	1671	30	0	0
TCGA-AO-A0JJ-01A	BRCA	Primary Tumor	133	4	0	2141	35	1	0
TCGA-AO-A0JL-01A	BRCA	Primary Tumor	179	0	0	1850	17	0	2
TCGA-AO-A0JM-01A	BRCA	Primary Tumor	34	0	0	61	0	0	0
TCGA-AO-A124-01A	BRCA	Primary Tumor	1893	27	0	16267	316	10	5
TCGA-AO-A125-01A	BRCA	Primary Tumor	89	0	0	980	25	0	0
TCGA-AO-A126-01A	BRCA	Primary Tumor	247	0	0	1952	30	0	2
TCGA-AO-A128-01A	BRCA	Primary Tumor	3621	66	0	20744	383	8	9
TCGA-AO-A129-01A	BRCA	Primary Tumor	1223	2	0	12596	284	7	3
TCGA-AO-A12A-01A	BRCA	Primary Tumor	97	0	0	860	14	0	1
TCGA-AO-A12B-01A	BRCA	Primary Tumor	170	3	0	1523	30	1	0
TCGA-AO-A12C-01A	BRCA	Primary Tumor	25	0	0	428	7	0	0
TCGA-AO-A12D-01A	BRCA	Primary Tumor	409	8	0	2717	52	1	3
TCGA-AO-A12E-01A	BRCA	Primary Tumor	375	14	0	2170	41	1	1
TCGA-AO-A12F-01A	BRCA	Primary Tumor	108	0	0	960	18	0	3
TCGA-AO-A12G-01A	BRCA	Primary Tumor	192	0	0	2843	62	0	0
TCGA-AO-A12H-01A	BRCA	Primary Tumor	71	1	0	996	18	0	0
TCGA-AO-A1KO-01A	BRCA	Primary Tumor	43	0	0	471	10	0	0
TCGA-AO-A1KP-01A	BRCA	Primary Tumor	129	0	0	2037	45	0	0
TCGA-AO-A1KQ-01A	BRCA	Primary Tumor	619	5	0	1720	36	1	1
TCGA-AO-A1KR-01A	BRCA	Primary Tumor	131	1	0	1019	12	2	0
TCGA-AO-A1KS-01A	BRCA	Primary Tumor	171	2	0	1449	30	0	0
TCGA-AO-A1KT-01A	BRCA	Primary Tumor	395	2	0	3469	70	1	1
TCGA-AQ-A04H-01B	BRCA	Primary Tumor	414	1	0	7940	183	3	1
TCGA-AQ-A04J-01A	BRCA	Primary Tumor	349	2	0	4459	81	3	3
TCGA-AQ-A04L-01B	BRCA	Primary Tumor	118	0	0	2525	53	1	0
TCGA-AQ-A0Y5-01A	BRCA	Primary Tumor	61	1	0	421	6	0	0
TCGA-AQ-A1H2-01A	BRCA	Primary Tumor	406	8	0	1317	17	0	0
TCGA-AQ-A1H3-01A	BRCA	Primary Tumor	106	0	0	1199	22	0	0
TCGA-AQ-A54N-01A	BRCA	Primary Tumor	33	0	0	39	0	0	0
TCGA-AQ-A54O-01A	BRCA	Primary Tumor	290	0	0	1203	17	0	0
TCGA-AQ-A7U7-01A	BRCA	Primary Tumor	758	15	0	1460	21	0	1
TCGA-AR-A0TP-01A	BRCA	Primary Tumor	425	0	0	7731	146	2	4
TCGA-AR-A0TQ-01A	BRCA	Primary Tumor	949	7	0	13351	221	7	0
TCGA-AR-A0TR-01A	BRCA	Primary Tumor	36	0	0	521	9	0	0
TCGA-AR-A0TS-01A	BRCA	Primary Tumor	1423	4	0	25957	523	20	10
TCGA-AR-A0TT-01A	BRCA	Primary Tumor	402	9	0	1041	16	1	2
TCGA-AR-A0TU-01A	BRCA	Primary Tumor	292	0	0	2982	74	6	3
TCGA-AR-A0TV-01A	BRCA	Primary Tumor	784	6	0	6612	126	5	2
TCGA-AR-A0TW-01A	BRCA	Primary Tumor	281	4	0	1302	27	0	1
TCGA-AR-A0TX-01A	BRCA	Primary Tumor	429	6	0	4230	78	2	0
TCGA-AR-A0TY-01A	BRCA	Primary Tumor	413	0	0	5679	101	4	1
TCGA-AR-A0TZ-01A	BRCA	Primary Tumor	165	3	0	2654	51	2	1
TCGA-AR-A0U0-01A	BRCA	Primary Tumor	3144	75	4	5142	95	1	5
TCGA-AR-A0U2-01A	BRCA	Primary Tumor	662	0	0	12977	277	1	10
TCGA-AR-A0U3-01A	BRCA	Primary Tumor	167	0	0	2948	62	1	0
TCGA-AR-A0U4-01A	BRCA	Primary Tumor	1665	8	0	23105	388	1	9
TCGA-AR-A1AH-01A	BRCA	Primary Tumor	79	1	0	687	10	0	0
TCGA-AR-A1AI-01A	BRCA	Primary Tumor	286	5	0	497	8	0	1
TCGA-AR-A1AJ-01A	BRCA	Primary Tumor	3786	82	0	9093	167	7	7
TCGA-AR-A1AK-01A	BRCA	Primary Tumor	564	8	0	2307	32	3	3
TCGA-AR-A1AL-01A	BRCA	Primary Tumor	67	0	0	755	13	0	0
TCGA-AR-A1AM-01A	BRCA	Primary Tumor	74	1	0	647	6	0	0
TCGA-AR-A1AN-01A	BRCA	Primary Tumor	61	1	0	880	12	0	0
TCGA-AR-A1AO-01A	BRCA	Primary Tumor	3506	79	0	4020	65	2	6
TCGA-AR-A1AP-01A	BRCA	Primary Tumor	213	4	0	1156	19	1	0
TCGA-AR-A1AQ-01A	BRCA	Primary Tumor	571	5	0	4845	76	4	0
TCGA-AR-A1AR-01A	BRCA	Primary Tumor	1318	26	0	7863	149	1	5
TCGA-AR-A1AS-01A	BRCA	Primary Tumor	31	0	0	900	19	0	0
TCGA-AR-A1AT-01A	BRCA	Primary Tumor	310	4	0	2015	38	1	0
TCGA-AR-A1AU-01A	BRCA	Primary Tumor	75	1	0	862	20	1	1
TCGA-AR-A1AV-01A	BRCA	Primary Tumor	25	0	0	723	14	0	0
TCGA-AR-A1AW-01A	BRCA	Primary Tumor	1219	33	0	2446	50	3	4
TCGA-AR-A1AX-01A	BRCA	Primary Tumor	422	6	0	949	13	0	0
TCGA-AR-A1AY-01A	BRCA	Primary Tumor	770	2	0	15891	333	11	5
TCGA-AR-A24H-01A	BRCA	Primary Tumor	335	3	0	3927	53	2	1
TCGA-AR-A24K-01A	BRCA	Primary Tumor	47	0	0	621	10	0	0
TCGA-AR-A24L-01A	BRCA	Primary Tumor	151	0	0	2490	42	1	0
TCGA-AR-A24M-01A	BRCA	Primary Tumor	168	1	0	2161	31	2	1
TCGA-AR-A24N-01A	BRCA	Primary Tumor	119	0	0	960	10	1	1
TCGA-AR-A24O-01A	BRCA	Primary Tumor	127	1	0	1144	29	0	0
TCGA-AR-A24P-01A	BRCA	Primary Tumor	120	2	0	1321	26	0	0
TCGA-AR-A24Q-01A	BRCA	Primary Tumor	0	0	0	0	0	0	0
TCGA-AR-A24R-01A	BRCA	Primary Tumor	656	20	0	4435	80	1	2
TCGA-AR-A24S-01A	BRCA	Primary Tumor	670	22	0	1122	21	1	4
TCGA-AR-A24T-01A	BRCA	Primary Tumor	113	0	0	1574	24	1	0
TCGA-AR-A24U-01A	BRCA	Primary Tumor	877	17	0	9834	200	2	4
TCGA-AR-A24V-01A	BRCA	Primary Tumor	786	17	0	1982	42	2	3
TCGA-AR-A24W-01A	BRCA	Primary Tumor	46	0	0	186	1	0	0
TCGA-AR-A24X-01A	BRCA	Primary Tumor	36	0	0	389	4	0	0
TCGA-AR-A24Z-01A	BRCA	Primary Tumor	1468	35	1	3557	57	3	4
TCGA-AR-A250-01A	BRCA	Primary Tumor	547	2	0	4561	72	2	4
TCGA-AR-A251-01A	BRCA	Primary Tumor	1788	12	1	23864	387	9	5
TCGA-AR-A252-01A	BRCA	Primary Tumor	601	21	0	1938	32	2	4
TCGA-AR-A254-01A	BRCA	Primary Tumor	248	5	0	1678	26	1	1
TCGA-AR-A255-01A	BRCA	Primary Tumor	369	13	0	300	2	0	1
TCGA-AR-A256-01A	BRCA	Primary Tumor	510	7	0	5485	104	5	1
TCGA-AR-A2LE-01A	BRCA	Primary Tumor	195	6	0	1144	15	0	2
TCGA-AR-A2LH-01A	BRCA	Primary Tumor	589	16	0	3290	76	1	4
TCGA-AR-A2LJ-01A	BRCA	Primary Tumor	147	4	0	1239	19	1	2
TCGA-AR-A2LK-01A	BRCA	Primary Tumor	130	2	0	1982	36	2	0
TCGA-AR-A2LL-01A	BRCA	Primary Tumor	128	0	0	569	6	0	0
TCGA-AR-A2LM-01A	BRCA	Primary Tumor	73	0	0	739	9	0	0
TCGA-AR-A2LN-01A	BRCA	Primary Tumor	104	2	0	361	3	0	0
TCGA-AR-A2LO-01A	BRCA	Primary Tumor	60	0	0	877	18	0	0
TCGA-AR-A2LQ-01A	BRCA	Primary Tumor	113	0	0	1286	18	1	0
TCGA-AR-A2LR-01A	BRCA	Primary Tumor	171	3	0	78	1	0	0
TCGA-AR-A5QM-01A	BRCA	Primary Tumor	243	2	0	1401	23	2	2
TCGA-AR-A5QN-01A	BRCA	Primary Tumor	218	3	0	1525	32	3	4
TCGA-AR-A5QP-01A	BRCA	Primary Tumor	72	0	0	676	14	0	1
TCGA-AR-A5QQ-01A	BRCA	Primary Tumor	2774	44	0	3392	59	0	9
TCGA-B6-A0I1-01A	BRCA	Primary Tumor	1069	2	0	13501	261	11	6
TCGA-B6-A0I2-01A	BRCA	Primary Tumor	667	10	0	3730	73	1	2
TCGA-B6-A0I5-01A	BRCA	Primary Tumor	126	0	0	1283	20	0	0
TCGA-B6-A0I6-01A	BRCA	Primary Tumor	332	0	0	5853	107	3	1
TCGA-B6-A0I8-01A	BRCA	Primary Tumor	84	0	0	917	10	0	0
TCGA-B6-A0I9-01A	BRCA	Primary Tumor	205	2	0	3251	59	3	0
TCGA-B6-A0IA-01A	BRCA	Primary Tumor	471	0	0	6780	115	3	5
TCGA-B6-A0IB-01A	BRCA	Primary Tumor	211	0	0	3622	71	5	2
TCGA-B6-A0IC-01A	BRCA	Primary Tumor	188	0	0	2968	48	1	1
TCGA-B6-A0IE-01A	BRCA	Primary Tumor	266	0	0	2760	59	2	0
TCGA-B6-A0IG-01A	BRCA	Primary Tumor	216	2	0	1275	31	2	0
TCGA-B6-A0IH-01A	BRCA	Primary Tumor	31	0	0	109	3	0	0
TCGA-B6-A0IJ-01A	BRCA	Primary Tumor	3850	5	0	51250	926	30	9
TCGA-B6-A0IK-01A	BRCA	Primary Tumor	258	2	0	2395	34	0	0
TCGA-B6-A0IM-01A	BRCA	Primary Tumor	210	2	0	2717	49	3	1
TCGA-B6-A0IN-01A	BRCA	Primary Tumor	122	0	0	1489	25	3	0
TCGA-B6-A0IO-01A	BRCA	Primary Tumor	239	1	0	2455	49	1	0
TCGA-B6-A0IP-01A	BRCA	Primary Tumor	107	0	0	1300	27	1	0
TCGA-B6-A0IQ-01A	BRCA	Primary Tumor	309	1	1	743	18	0	0
TCGA-B6-A0RE-01A	BRCA	Primary Tumor	586	5	0	9300	163	5	3
TCGA-B6-A0RG-01A	BRCA	Primary Tumor	226	2	0	2332	44	0	3
TCGA-B6-A0RH-01A	BRCA	Primary Tumor	1222	15	0	3354	62	2	2
TCGA-B6-A0RI-01A	BRCA	Primary Tumor	178	2	0	2558	34	2	0
TCGA-B6-A0RL-01A	BRCA	Primary Tumor	222	1	0	2898	54	2	0
TCGA-B6-A0RM-01A	BRCA	Primary Tumor	174	0	0	1889	37	2	0
TCGA-B6-A0RN-01A	BRCA	Primary Tumor	38	2	0	326	3	0	0
TCGA-B6-A0RO-01A	BRCA	Primary Tumor	143	1	0	1311	17	2	1
TCGA-B6-A0RP-01A	BRCA	Primary Tumor	133	5	0	656	12	0	0
TCGA-B6-A0RQ-01A	BRCA	Primary Tumor	67	0	0	577	9	0	0
TCGA-B6-A0RS-01A	BRCA	Primary Tumor	1223	16	0	3985	81	0	7
TCGA-B6-A0RT-01A	BRCA	Primary Tumor	1708	15	0	10422	199	6	3
TCGA-B6-A0RU-01A	BRCA	Primary Tumor	197	0	0	3191	38	2	0
TCGA-B6-A0RV-01A	BRCA	Primary Tumor	130	0	0	1249	26	1	0
TCGA-B6-A0WS-01A	BRCA	Primary Tumor	331	1	0	4071	71	2	0
TCGA-B6-A0WT-01A	BRCA	Primary Tumor	53	0	0	813	15	0	1
TCGA-B6-A0WV-01A	BRCA	Primary Tumor	160	1	0	4062	70	4	1
TCGA-B6-A0WW-01A	BRCA	Primary Tumor	21	0	0	37	0	0	0
TCGA-B6-A0WX-01A	BRCA	Primary Tumor	67	2	0	188	1	0	0
TCGA-B6-A0WY-01A	BRCA	Primary Tumor	242	0	0	2791	52	1	0
TCGA-B6-A0WZ-01A	BRCA	Primary Tumor	240	1	0	3002	72	4	5
TCGA-B6-A0X0-01A	BRCA	Primary Tumor	68	0	0	992	17	0	0
TCGA-B6-A0X1-01A	BRCA	Primary Tumor	1356	34	0	5792	116	2	8
TCGA-B6-A0X4-01A	BRCA	Primary Tumor	15	0	0	164	6	0	0
TCGA-B6-A0X5-01A	BRCA	Primary Tumor	285	0	0	5373	129	0	0
TCGA-B6-A0X7-01A	BRCA	Primary Tumor	347	4	0	1174	16	0	0
TCGA-B6-A1KC-01B	BRCA	Primary Tumor	199	1	0	2321	42	0	1
TCGA-B6-A1KF-01A	BRCA	Primary Tumor	218	0	0	4908	115	1	0
TCGA-B6-A1KI-01A	BRCA	Primary Tumor	78	0	0	1476	26	0	0
TCGA-B6-A1KN-01A	BRCA	Primary Tumor	594	11	0	2737	76	1	5
TCGA-B6-A2IU-01A	BRCA	Primary Tumor	234	6	0	1294	27	2	0
TCGA-B6-A3ZX-01A	BRCA	Primary Tumor	94	1	0	757	7	0	1
TCGA-B6-A400-01A	BRCA	Primary Tumor	851	4	0	9169	180	7	7
TCGA-B6-A401-01A	BRCA	Primary Tumor	396	8	0	1313	28	1	1
TCGA-B6-A402-01A	BRCA	Primary Tumor	965	0	0	13448	266	17	3
TCGA-B6-A408-01A	BRCA	Primary Tumor	959	23	0	1576	25	1	4
TCGA-B6-A409-01A	BRCA	Primary Tumor	1707	5	0	17666	353	15	15
TCGA-B6-A40B-01A	BRCA	Primary Tumor	189	5	0	1820	38	1	3
TCGA-B6-A40C-01A	BRCA	Primary Tumor	299	4	0	1979	32	0	1
TCGA-BH-A0AU-01A	BRCA	Primary Tumor	35	0	0	96	0	0	0
TCGA-BH-A0AU-11A	BRCA	Solid Tissue Normal	9	1	0	83	0	0	0
TCGA-BH-A0AV-01A	BRCA	Primary Tumor	326	3	0	6881	152	2	3
TCGA-BH-A0AW-01A	BRCA	Primary Tumor	457	6	0	3492	61	1	0
TCGA-BH-A0AY-01A	BRCA	Primary Tumor	116	3	0	1113	22	0	0
TCGA-BH-A0AY-11A	BRCA	Solid Tissue Normal	118	0	0	653	3	0	0
TCGA-BH-A0AZ-01A	BRCA	Primary Tumor	41	1	0	702	18	0	0
TCGA-BH-A0AZ-11A	BRCA	Solid Tissue Normal	71	1	0	223	2	0	0
TCGA-BH-A0B0-01A	BRCA	Primary Tumor	1445	43	0	2051	41	2	1
TCGA-BH-A0B1-01A	BRCA	Primary Tumor	156	2	0	1482	23	3	0
TCGA-BH-A0B2-01A	BRCA	Primary Tumor	1432	32	0	1105	27	0	6
TCGA-BH-A0B3-01A	BRCA	Primary Tumor	590	1	0	6241	118	6	2
TCGA-BH-A0B3-11B	BRCA	Solid Tissue Normal	206	8	0	1033	20	0	0
TCGA-BH-A0B4-01A	BRCA	Primary Tumor	148	0	0	923	29	0	3
TCGA-BH-A0B5-01A	BRCA	Primary Tumor	546	14	0	4006	82	5	3
TCGA-BH-A0B5-11A	BRCA	Solid Tissue Normal	95	4	0	57	0	0	0
TCGA-BH-A0B6-01A	BRCA	Primary Tumor	2128	72	0	982	16	1	8
TCGA-BH-A0B7-01A	BRCA	Primary Tumor	276	1	0	2560	44	0	0
TCGA-BH-A0B7-11A	BRCA	Solid Tissue Normal	49	0	0	781	12	0	0
TCGA-BH-A0B8-01A	BRCA	Primary Tumor	253	1	0	3828	68	0	0
TCGA-BH-A0B8-11A	BRCA	Solid Tissue Normal	49	1	0	132	4	0	0
TCGA-BH-A0B9-01A	BRCA	Primary Tumor	794	9	0	6203	130	2	4
TCGA-BH-A0BA-01A	BRCA	Primary Tumor	390	8	0	2247	38	0	2
TCGA-BH-A0BA-11A	BRCA	Solid Tissue Normal	86	3	0	840	14	2	0
TCGA-BH-A0BC-01A	BRCA	Primary Tumor	572	0	0	5496	114	5	0
TCGA-BH-A0BC-11A	BRCA	Solid Tissue Normal	159	0	0	1040	13	0	0
TCGA-BH-A0BD-01A	BRCA	Primary Tumor	1006	18	2	4252	93	1	4
TCGA-BH-A0BF-01A	BRCA	Primary Tumor	871	17	0	1322	16	0	3
TCGA-BH-A0BG-01A	BRCA	Primary Tumor	1242	4	0	13579	247	5	2
TCGA-BH-A0BJ-01A	BRCA	Primary Tumor	118	0	0	1753	30	2	0
TCGA-BH-A0BJ-11A	BRCA	Solid Tissue Normal	84	0	0	794	12	2	0
TCGA-BH-A0BL-01A	BRCA	Primary Tumor	388	10	0	3197	60	3	0
TCGA-BH-A0BM-01A	BRCA	Primary Tumor	466	7	0	439	4	0	0
TCGA-BH-A0BM-11A	BRCA	Solid Tissue Normal	171	0	0	1250	6	0	0
TCGA-BH-A0BO-01A	BRCA	Primary Tumor	1441	19	0	914	10	0	0
TCGA-BH-A0BP-01A	BRCA	Primary Tumor	137	0	0	1465	32	6	1
TCGA-BH-A0BQ-01A	BRCA	Primary Tumor	88	0	0	645	11	0	0
TCGA-BH-A0BQ-11A	BRCA	Solid Tissue Normal	52	0	0	806	5	0	0
TCGA-BH-A0BR-01A	BRCA	Primary Tumor	92	1	0	1344	17	2	0
TCGA-BH-A0BS-11A	BRCA	Solid Tissue Normal	68	0	0	1076	19	0	0
TCGA-BH-A0BT-01A	BRCA	Primary Tumor	281	4	0	466	10	0	1
TCGA-BH-A0BT-11A	BRCA	Solid Tissue Normal	52	2	0	769	12	0	0
TCGA-BH-A0BV-01A	BRCA	Primary Tumor	120	3	0	1203	16	0	1
TCGA-BH-A0BV-11A	BRCA	Solid Tissue Normal	61	1	0	710	10	0	0
TCGA-BH-A0BW-01A	BRCA	Primary Tumor	2233	47	5	10538	190	3	9
TCGA-BH-A0BW-11A	BRCA	Solid Tissue Normal	128	2	0	1829	24	0	1
TCGA-BH-A0BZ-01A	BRCA	Primary Tumor	743	7	0	4407	87	0	1
TCGA-BH-A0BZ-11A	BRCA	Solid Tissue Normal	116	0	0	163	4	0	0
TCGA-BH-A0C0-01A	BRCA	Primary Tumor	3249	75	0	4219	61	4	7
TCGA-BH-A0C0-11A	BRCA	Solid Tissue Normal	51	0	0	412	2	0	0
TCGA-BH-A0C1-01B	BRCA	Primary Tumor	86	0	0	1366	32	0	0
TCGA-BH-A0C3-01A	BRCA	Primary Tumor	224	4	0	871	14	1	3
TCGA-BH-A0C3-11A	BRCA	Solid Tissue Normal	57	0	0	540	14	1	2
TCGA-BH-A0C7-01B	BRCA	Primary Tumor	317	2	0	4208	76	1	0
TCGA-BH-A0DD-01A	BRCA	Primary Tumor	602	11	0	2077	37	3	3
TCGA-BH-A0DD-11A	BRCA	Solid Tissue Normal	82	9	0	140	2	0	0
TCGA-BH-A0DE-01A	BRCA	Primary Tumor	233	2	0	1487	28	0	1
TCGA-BH-A0DG-01A	BRCA	Primary Tumor	225	6	0	2964	55	1	0
TCGA-BH-A0DG-11A	BRCA	Solid Tissue Normal	68	0	0	815	10	1	0
TCGA-BH-A0DH-01A	BRCA	Primary Tumor	204	2	0	2292	39	0	0
TCGA-BH-A0DH-11A	BRCA	Solid Tissue Normal	129	1	0	1028	14	2	0
TCGA-BH-A0DI-01A	BRCA	Primary Tumor	149	1	0	919	18	0	0
TCGA-BH-A0DK-01A	BRCA	Primary Tumor	571	5	0	5917	114	1	4
TCGA-BH-A0DK-11A	BRCA	Solid Tissue Normal	63	2	0	870	14	0	1
TCGA-BH-A0DL-01A	BRCA	Primary Tumor	1998	57	0	4733	82	4	7
TCGA-BH-A0DL-11A	BRCA	Solid Tissue Normal	71	0	0	592	9	0	0
TCGA-BH-A0DO-01B	BRCA	Primary Tumor	44	0	0	585	18	1	0
TCGA-BH-A0DO-11A	BRCA	Solid Tissue Normal	70	0	0	768	13	0	0
TCGA-BH-A0DP-01A	BRCA	Primary Tumor	111	3	0	1309	13	0	2
TCGA-BH-A0DP-11A	BRCA	Solid Tissue Normal	87	2	0	715	14	0	0
TCGA-BH-A0DQ-01A	BRCA	Primary Tumor	173	1	0	1662	34	1	0
TCGA-BH-A0DQ-11A	BRCA	Solid Tissue Normal	80	1	0	745	10	0	0
TCGA-BH-A0DS-01A	BRCA	Primary Tumor	72	0	0	985	12	1	0
TCGA-BH-A0DT-01A	BRCA	Primary Tumor	71	0	0	778	12	0	0
TCGA-BH-A0DT-11A	BRCA	Solid Tissue Normal	62	0	0	723	13	0	0
TCGA-BH-A0DV-01A	BRCA	Primary Tumor	63	0	0	1186	17	0	0
TCGA-BH-A0DV-11A	BRCA	Solid Tissue Normal	41	0	0	747	6	0	0
TCGA-BH-A0DX-01A	BRCA	Primary Tumor	331	6	0	2467	40	3	1
TCGA-BH-A0DZ-01A	BRCA	Primary Tumor	215	0	0	2836	50	0	0
TCGA-BH-A0DZ-11A	BRCA	Solid Tissue Normal	209	5	0	1665	30	1	0
TCGA-BH-A0E0-01A	BRCA	Primary Tumor	116	6	0	315	11	0	0
TCGA-BH-A0E0-11A	BRCA	Solid Tissue Normal	83	0	0	1210	41	0	0
TCGA-BH-A0E1-01A	BRCA	Primary Tumor	245	0	0	3578	67	0	0
TCGA-BH-A0E1-11A	BRCA	Solid Tissue Normal	80	1	0	488	16	0	0
TCGA-BH-A0E2-01A	BRCA	Primary Tumor	308	1	0	4836	81	1	1
TCGA-BH-A0E6-01A	BRCA	Primary Tumor	66	0	0	65	2	0	0
TCGA-BH-A0E7-01A	BRCA	Primary Tumor	52	0	0	1165	19	0	0
TCGA-BH-A0E9-01B	BRCA	Primary Tumor	138	0	0	1135	19	0	0
TCGA-BH-A0EA-01A	BRCA	Primary Tumor	51	0	0	268	1	0	0
TCGA-BH-A0EB-01A	BRCA	Primary Tumor	151	0	0	1470	32	1	2
TCGA-BH-A0EE-01A	BRCA	Primary Tumor	1582	13	0	10089	180	6	2
TCGA-BH-A0EI-01A	BRCA	Primary Tumor	102	2	0	1002	14	1	0
TCGA-BH-A0GY-01A	BRCA	Primary Tumor	564	15	0	2808	49	0	0
TCGA-BH-A0GZ-01A	BRCA	Primary Tumor	108	2	0	943	8	1	0
TCGA-BH-A0H0-01A	BRCA	Primary Tumor	727	1	0	14399	276	1	7
TCGA-BH-A0H3-01A	BRCA	Primary Tumor	72	0	0	880	13	0	0
TCGA-BH-A0H5-01A	BRCA	Primary Tumor	3090	90	0	2251	48	1	3
TCGA-BH-A0H5-11A	BRCA	Solid Tissue Normal	68	0	0	481	7	0	0
TCGA-BH-A0H6-01A	BRCA	Primary Tumor	189	1	0	985	19	0	1
TCGA-BH-A0H7-01A	BRCA	Primary Tumor	231	1	0	3261	57	1	1
TCGA-BH-A0H7-11A	BRCA	Solid Tissue Normal	92	0	0	1653	38	0	0
TCGA-BH-A0H9-01A	BRCA	Primary Tumor	114	2	0	2044	41	0	0
TCGA-BH-A0H9-11A	BRCA	Solid Tissue Normal	68	0	0	81	0	0	0
TCGA-BH-A0HA-01A	BRCA	Primary Tumor	678	27	0	1361	20	1	0
TCGA-BH-A0HA-11A	BRCA	Solid Tissue Normal	61	1	0	637	4	2	0
TCGA-BH-A0HB-01A	BRCA	Primary Tumor	483	8	0	3042	50	3	1
TCGA-BH-A0HF-01A	BRCA	Primary Tumor	307	9	0	3590	61	0	12
TCGA-BH-A0HI-01A	BRCA	Primary Tumor	120	0	0	1394	26	0	0
TCGA-BH-A0HK-01A	BRCA	Primary Tumor	176	1	0	1716	30	0	0
TCGA-BH-A0HK-11A	BRCA	Solid Tissue Normal	192	0	0	791	8	0	0
TCGA-BH-A0HL-01A	BRCA	Primary Tumor	112	0	0	1689	17	1	0
TCGA-BH-A0HN-01A	BRCA	Primary Tumor	62	0	0	660	11	0	0
TCGA-BH-A0HO-01A	BRCA	Primary Tumor	366	12	0	991	10	0	1
TCGA-BH-A0HP-01A	BRCA	Primary Tumor	703	12	0	2929	47	2	1
TCGA-BH-A0HQ-01A	BRCA	Primary Tumor	45	0	0	906	24	0	0
TCGA-BH-A0HU-01A	BRCA	Primary Tumor	285	1	0	3666	69	1	2
TCGA-BH-A0HW-01A	BRCA	Primary Tumor	122	0	0	1826	37	1	0
TCGA-BH-A0HX-01A	BRCA	Primary Tumor	257	2	0	3031	60	0	1
TCGA-BH-A0HY-01A	BRCA	Primary Tumor	406	2	0	7306	117	1	2
TCGA-BH-A0RX-01A	BRCA	Primary Tumor	1652	29	3	3372	48	5	3
TCGA-BH-A0W3-01A	BRCA	Primary Tumor	135	0	0	1357	30	0	2
TCGA-BH-A0W4-01A	BRCA	Primary Tumor	141	2	0	2011	24	0	0
TCGA-BH-A0W5-01A	BRCA	Primary Tumor	124	6	0	1083	12	0	3
TCGA-BH-A0W7-01A	BRCA	Primary Tumor	371	11	0	295	5	0	0
TCGA-BH-A0WA-01A	BRCA	Primary Tumor	888	6	0	12772	229	4	6
TCGA-BH-A18F-01A	BRCA	Primary Tumor	304	0	0	3267	67	0	0
TCGA-BH-A18G-01A	BRCA	Primary Tumor	113	0	0	1571	40	0	1
TCGA-BH-A18H-01A	BRCA	Primary Tumor	557	7	0	1472	25	0	1
TCGA-BH-A18I-01A	BRCA	Primary Tumor	305	2	0	2826	55	3	0
TCGA-BH-A18J-01A	BRCA	Primary Tumor	9	0	0	15	0	0	0
TCGA-BH-A18J-11A	BRCA	Solid Tissue Normal	10	0	0	58	0	0	0
TCGA-BH-A18K-01A	BRCA	Primary Tumor	366	7	0	1742	33	0	0
TCGA-BH-A18K-11A	BRCA	Solid Tissue Normal	38	1	0	342	3	0	0
TCGA-BH-A18L-01A	BRCA	Primary Tumor	214	1	0	2929	64	1	1
TCGA-BH-A18L-11A	BRCA	Solid Tissue Normal	101	0	0	376	7	0	0
TCGA-BH-A18M-01A	BRCA	Primary Tumor	265	3	0	991	17	0	1
TCGA-BH-A18M-11A	BRCA	Solid Tissue Normal	375	2	0	574	13	1	0
TCGA-BH-A18N-01A	BRCA	Primary Tumor	62	0	0	814	14	0	0
TCGA-BH-A18N-11A	BRCA	Solid Tissue Normal	117	2	0	352	3	0	0
TCGA-BH-A18P-01A	BRCA	Primary Tumor	195	0	0	3669	62	0	0
TCGA-BH-A18P-11A	BRCA	Solid Tissue Normal	16	0	0	255	3	0	0
TCGA-BH-A18Q-01A	BRCA	Primary Tumor	284	5	0	3168	63	3	1
TCGA-BH-A18Q-11A	BRCA	Solid Tissue Normal	107	2	0	1041	28	0	3
TCGA-BH-A18R-01A	BRCA	Primary Tumor	354	3	0	5264	91	4	1
TCGA-BH-A18R-11A	BRCA	Solid Tissue Normal	68	0	0	484	10	0	0
TCGA-BH-A18S-01A	BRCA	Primary Tumor	96	0	0	606	11	0	0
TCGA-BH-A18S-11A	BRCA	Solid Tissue Normal	315	6	0	608	12	0	0
TCGA-BH-A18T-01A	BRCA	Primary Tumor	748	0	0	13488	263	6	1
TCGA-BH-A18U-01A	BRCA	Primary Tumor	876	13	0	11864	239	10	6
TCGA-BH-A18U-11A	BRCA	Solid Tissue Normal	90	0	0	789	12	1	0
TCGA-BH-A18V-01A	BRCA	Primary Tumor	1905	20	0	29776	597	9	8
TCGA-BH-A18V-06A	BRCA	Metastatic	743	6	0	8064	149	10	4
TCGA-BH-A18V-11A	BRCA	Solid Tissue Normal	77	0	0	332	8	0	0
TCGA-BH-A1EN-01A	BRCA	Primary Tumor	90	0	0	1293	21	0	0
TCGA-BH-A1EN-11A	BRCA	Solid Tissue Normal	145	2	0	328	7	0	0
TCGA-BH-A1EO-01A	BRCA	Primary Tumor	61	2	0	701	12	1	1
TCGA-BH-A1EO-11A	BRCA	Solid Tissue Normal	281	10	0	533	10	0	0
TCGA-BH-A1ES-01A	BRCA	Primary Tumor	34	0	0	789	13	1	0
TCGA-BH-A1ES-06A	BRCA	Metastatic	95	0	0	948	16	0	0
TCGA-BH-A1ET-01A	BRCA	Primary Tumor	78	0	0	431	2	0	0
TCGA-BH-A1ET-11B	BRCA	Solid Tissue Normal	132	3	0	331	3	1	1
TCGA-BH-A1EU-01A	BRCA	Primary Tumor	237	3	0	1441	23	1	1
TCGA-BH-A1EU-11A	BRCA	Solid Tissue Normal	43	1	0	236	3	0	0
TCGA-BH-A1EV-01A	BRCA	Primary Tumor	90	0	0	1429	20	1	0
TCGA-BH-A1EV-11A	BRCA	Solid Tissue Normal	251	6	0	2376	39	2	0
TCGA-BH-A1EW-01A	BRCA	Primary Tumor	1303	33	0	2856	41	0	4
TCGA-BH-A1EW-11B	BRCA	Solid Tissue Normal	305	3	0	1656	33	0	1
TCGA-BH-A1EX-01A	BRCA	Primary Tumor	72	2	0	814	17	1	0
TCGA-BH-A1EY-01A	BRCA	Primary Tumor	105	3	0	544	10	0	0
TCGA-BH-A1F0-01A	BRCA	Primary Tumor	7669	140	0	23602	364	12	22
TCGA-BH-A1F0-11B	BRCA	Solid Tissue Normal	100	1	0	476	15	1	2
TCGA-BH-A1F2-01A	BRCA	Primary Tumor	321	1	0	5797	130	4	4
TCGA-BH-A1F2-11A	BRCA	Solid Tissue Normal	194	1	0	653	20	1	0
TCGA-BH-A1F5-01A	BRCA	Primary Tumor	27	0	0	566	11	1	0
TCGA-BH-A1F6-01A	BRCA	Primary Tumor	2311	43	2	11138	236	1	5
TCGA-BH-A1F6-11B	BRCA	Solid Tissue Normal	313	5	0	535	12	0	0
TCGA-BH-A1F8-01A	BRCA	Primary Tumor	602	21	0	3572	66	1	0
TCGA-BH-A1F8-11B	BRCA	Solid Tissue Normal	70	0	0	534	3	0	0
TCGA-BH-A1FB-01A	BRCA	Primary Tumor	93	2	0	1074	14	0	0
TCGA-BH-A1FB-11A	BRCA	Solid Tissue Normal	101	3	0	368	8	0	0
TCGA-BH-A1FC-01A	BRCA	Primary Tumor	1132	9	0	14855	277	9	1
TCGA-BH-A1FC-11A	BRCA	Solid Tissue Normal	247	3	0	387	2	0	2
TCGA-BH-A1FD-01A	BRCA	Primary Tumor	1243	29	4	2839	47	4	4
TCGA-BH-A1FD-11B	BRCA	Solid Tissue Normal	194	11	0	291	9	0	1
TCGA-BH-A1FE-01A	BRCA	Primary Tumor	438	3	0	5206	97	3	0
TCGA-BH-A1FE-06A	BRCA	Metastatic	216	7	0	629	5	0	1
TCGA-BH-A1FE-11B	BRCA	Solid Tissue Normal	86	2	0	956	17	2	0
TCGA-BH-A1FG-01A	BRCA	Primary Tumor	389	6	0	1472	28	0	1
TCGA-BH-A1FG-11B	BRCA	Solid Tissue Normal	22	0	0	333	1	0	0
TCGA-BH-A1FH-01A	BRCA	Primary Tumor	101	1	0	880	17	0	0
TCGA-BH-A1FH-11B	BRCA	Solid Tissue Normal	636	15	0	1118	18	4	0
TCGA-BH-A1FJ-01A	BRCA	Primary Tumor	371	0	0	6036	115	2	2
TCGA-BH-A1FJ-11B	BRCA	Solid Tissue Normal	144	4	0	827	23	0	0
TCGA-BH-A1FL-01A	BRCA	Primary Tumor	109	0	0	1085	24	0	0
TCGA-BH-A1FM-01A	BRCA	Primary Tumor	138	0	0	3125	57	0	0
TCGA-BH-A1FM-11B	BRCA	Solid Tissue Normal	70	1	0	793	22	2	0
TCGA-BH-A1FN-01A	BRCA	Primary Tumor	875	17	0	2172	44	1	3
TCGA-BH-A1FN-11A	BRCA	Solid Tissue Normal	199	0	0	1272	17	0	0
TCGA-BH-A1FR-01A	BRCA	Primary Tumor	137	1	0	1289	25	1	2
TCGA-BH-A1FR-11B	BRCA	Solid Tissue Normal	101	1	0	454	7	0	2
TCGA-BH-A1FU-01A	BRCA	Primary Tumor	253	2	0	3270	56	4	1
TCGA-BH-A1FU-11A	BRCA	Solid Tissue Normal	46	1	0	336	3	0	0
TCGA-BH-A201-01A	BRCA	Primary Tumor	401	7	0	2638	53	1	2
TCGA-BH-A202-01A	BRCA	Primary Tumor	322	0	0	4614	91	1	2
TCGA-BH-A203-01A	BRCA	Primary Tumor	1075	3	0	16223	291	7	1
TCGA-BH-A203-11A	BRCA	Solid Tissue Normal	90	0	0	674	8	0	0
TCGA-BH-A204-01A	BRCA	Primary Tumor	182	0	0	4318	65	3	2
TCGA-BH-A204-11A	BRCA	Solid Tissue Normal	38	0	0	246	3	0	1
TCGA-BH-A208-01A	BRCA	Primary Tumor	205	2	0	687	13	0	2
TCGA-BH-A208-11A	BRCA	Solid Tissue Normal	66	1	0	416	6	0	0
TCGA-BH-A209-01A	BRCA	Primary Tumor	2045	51	0	2254	40	2	1
TCGA-BH-A209-11A	BRCA	Solid Tissue Normal	356	11	0	680	8	0	1
TCGA-BH-A28O-01A	BRCA	Primary Tumor	296	6	0	779	12	1	0
TCGA-BH-A28Q-01A	BRCA	Primary Tumor	59	1	0	770	15	0	0
TCGA-BH-A2L8-01A	BRCA	Primary Tumor	318	0	0	1564	31	0	3
TCGA-BH-A42T-01A	BRCA	Primary Tumor	365	3	0	3339	58	4	0
TCGA-BH-A42U-01A	BRCA	Primary Tumor	275	8	0	886	14	0	2
TCGA-BH-A42V-01A	BRCA	Primary Tumor	104	1	0	1200	32	0	1
TCGA-BH-A5IZ-01A	BRCA	Primary Tumor	298	4	0	4244	91	4	2
TCGA-BH-A5J0-01A	BRCA	Primary Tumor	322	7	0	1911	42	2	6
TCGA-BH-A6R8-01A	BRCA	Primary Tumor	2454	68	0	1440	26	3	9
TCGA-BH-A6R9-01A	BRCA	Primary Tumor	170	1	0	716	12	0	0
TCGA-BH-A8FY-01A	BRCA	Primary Tumor	121	0	0	1051	15	2	1
TCGA-BH-A8FZ-01A	BRCA	Primary Tumor	1101	32	2	1285	28	1	4
TCGA-BH-A8G0-01A	BRCA	Primary Tumor	64	4	0	428	7	0	0
TCGA-BH-AB28-01A	BRCA	Primary Tumor	103	3	0	839	20	0	0
TCGA-C8-A12K-01A	BRCA	Primary Tumor	5988	21	0	62764	1291	26	16
TCGA-C8-A12L-01A	BRCA	Primary Tumor	196	1	0	3241	56	0	0
TCGA-C8-A12M-01A	BRCA	Primary Tumor	25	1	0	100	0	0	0
TCGA-C8-A12N-01A	BRCA	Primary Tumor	118	2	0	582	10	0	0
TCGA-C8-A12O-01A	BRCA	Primary Tumor	101	1	0	1496	29	0	0
TCGA-C8-A12P-01A	BRCA	Primary Tumor	678	11	0	6789	138	5	1
TCGA-C8-A12Q-01A	BRCA	Primary Tumor	101	4	0	1346	28	0	0
TCGA-C8-A12T-01A	BRCA	Primary Tumor	98	2	0	80	1	0	1
TCGA-C8-A12U-01A	BRCA	Primary Tumor	787	3	0	8707	189	2	1
TCGA-C8-A12V-01A	BRCA	Primary Tumor	871	23	0	655	5	0	1
TCGA-C8-A12W-01A	BRCA	Primary Tumor	167	0	0	1353	33	0	1
TCGA-C8-A12X-01A	BRCA	Primary Tumor	198	4	0	2427	41	2	4
TCGA-C8-A12Y-01A	BRCA	Primary Tumor	894	5	0	1418	24	0	0
TCGA-C8-A12Z-01A	BRCA	Primary Tumor	6	0	0	45	0	0	0
TCGA-C8-A130-01A	BRCA	Primary Tumor	139	2	0	2232	34	4	1
TCGA-C8-A131-01A	BRCA	Primary Tumor	79	1	0	502	5	0	0
TCGA-C8-A132-01A	BRCA	Primary Tumor	76	2	0	72	0	0	0
TCGA-C8-A133-01A	BRCA	Primary Tumor	71	4	0	536	6	0	0
TCGA-C8-A134-01A	BRCA	Primary Tumor	104	2	0	84	0	0	1
TCGA-C8-A135-01A	BRCA	Primary Tumor	46	0	0	778	16	0	0
TCGA-C8-A137-01A	BRCA	Primary Tumor	49	0	0	901	39	0	0
TCGA-C8-A138-01A	BRCA	Primary Tumor	310	2	0	1752	23	0	1
TCGA-C8-A1HE-01A	BRCA	Primary Tumor	65	2	0	218	0	0	0
TCGA-C8-A1HF-01A	BRCA	Primary Tumor	477	3	0	5697	104	3	0
TCGA-C8-A1HG-01A	BRCA	Primary Tumor	134	0	0	967	19	0	1
TCGA-C8-A1HI-01A	BRCA	Primary Tumor	274	3	0	1827	29	1	0
TCGA-C8-A1HJ-01A	BRCA	Primary Tumor	270	4	0	1476	22	0	0
TCGA-C8-A1HK-01A	BRCA	Primary Tumor	157	1	0	2484	48	3	1
TCGA-C8-A1HL-01A	BRCA	Primary Tumor	279	0	0	2750	57	3	0
TCGA-C8-A1HM-01A	BRCA	Primary Tumor	551	18	0	454	5	0	0
TCGA-C8-A1HN-01A	BRCA	Primary Tumor	277	3	0	3985	73	0	1
TCGA-C8-A1HO-01A	BRCA	Primary Tumor	1193	23	0	5047	92	7	5
TCGA-C8-A26V-01A	BRCA	Primary Tumor	271	0	0	2570	39	3	0
TCGA-C8-A26W-01A	BRCA	Primary Tumor	520	5	0	4533	65	0	1
TCGA-C8-A26X-01A	BRCA	Primary Tumor	201	2	0	1518	28	0	0
TCGA-C8-A26Y-01A	BRCA	Primary Tumor	170	4	0	1053	10	1	2
TCGA-C8-A26Z-01A	BRCA	Primary Tumor	110	1	0	1465	21	1	0
TCGA-C8-A273-01A	BRCA	Primary Tumor	517	6	0	4762	90	0	1
TCGA-C8-A274-01A	BRCA	Primary Tumor	128	1	0	1896	38	0	1
TCGA-C8-A275-01A	BRCA	Primary Tumor	1663	37	0	6848	130	3	1
TCGA-C8-A278-01A	BRCA	Primary Tumor	512	12	0	2630	35	0	1
TCGA-C8-A27A-01A	BRCA	Primary Tumor	409	0	0	8070	160	6	1
TCGA-C8-A27B-01A	BRCA	Primary Tumor	2726	7	0	52399	885	20	18
TCGA-C8-A3M7-01A	BRCA	Primary Tumor	123	0	0	1217	30	1	0
TCGA-C8-A3M8-01A	BRCA	Primary Tumor	166	0	0	1822	47	0	0
TCGA-C8-A8HP-01A	BRCA	Primary Tumor	98	2	0	81	0	0	0
TCGA-C8-A8HQ-01A	BRCA	Primary Tumor	100	2	0	154	0	0	0
TCGA-C8-A8HR-01A	BRCA	Primary Tumor	581	2	0	1836	22	0	2
TCGA-D8-A13Y-01A	BRCA	Primary Tumor	168	0	0	3136	56	1	0
TCGA-D8-A13Z-01A	BRCA	Primary Tumor	461	8	0	5227	104	5	2
TCGA-D8-A140-01A	BRCA	Primary Tumor	192	4	0	1054	20	2	0
TCGA-D8-A141-01A	BRCA	Primary Tumor	147	4	0	1178	24	1	1
TCGA-D8-A142-01A	BRCA	Primary Tumor	701	1	0	3049	76	0	2
TCGA-D8-A143-01A	BRCA	Primary Tumor	357	0	0	6441	132	5	0
TCGA-D8-A145-01A	BRCA	Primary Tumor	50	0	0	945	22	2	0
TCGA-D8-A146-01A	BRCA	Primary Tumor	79	0	0	666	16	0	0
TCGA-D8-A147-01A	BRCA	Primary Tumor	1140	9	0	12261	265	4	3
TCGA-D8-A1J8-01A	BRCA	Primary Tumor	873	24	0	5292	111	3	3
TCGA-D8-A1J9-01A	BRCA	Primary Tumor	701	23	0	4686	98	3	0
TCGA-D8-A1JA-01A	BRCA	Primary Tumor	267	5	0	1526	32	0	0
TCGA-D8-A1JB-01A	BRCA	Primary Tumor	70	1	0	109	0	0	0
TCGA-D8-A1JC-01A	BRCA	Primary Tumor	835	7	0	4831	85	3	5
TCGA-D8-A1JD-01A	BRCA	Primary Tumor	338	7	0	2285	41	2	0
TCGA-D8-A1JE-01A	BRCA	Primary Tumor	255	1	0	4827	92	4	1
TCGA-D8-A1JF-01A	BRCA	Primary Tumor	87	0	0	1807	40	3	1
TCGA-D8-A1JG-01B	BRCA	Primary Tumor	538	7	0	7224	122	2	0
TCGA-D8-A1JH-01A	BRCA	Primary Tumor	160	3	0	1151	25	2	2
TCGA-D8-A1JI-01A	BRCA	Primary Tumor	119	1	0	1391	35	0	0
TCGA-D8-A1JJ-01A	BRCA	Primary Tumor	228	1	0	2824	57	2	2
TCGA-D8-A1JK-01A	BRCA	Primary Tumor	435	2	0	6090	124	4	1
TCGA-D8-A1JL-01A	BRCA	Primary Tumor	1634	48	0	6405	103	4	3
TCGA-D8-A1JM-01A	BRCA	Primary Tumor	330	3	0	2169	47	3	2
TCGA-D8-A1JN-01A	BRCA	Primary Tumor	42	0	0	243	5	0	0
TCGA-D8-A1JP-01A	BRCA	Primary Tumor	137	2	0	908	14	1	0
TCGA-D8-A1JS-01A	BRCA	Primary Tumor	91	3	0	841	11	0	0
TCGA-D8-A1JT-01A	BRCA	Primary Tumor	1399	35	0	1383	28	1	5
TCGA-D8-A1JU-01A	BRCA	Primary Tumor	99	0	0	548	11	2	1
TCGA-D8-A1X5-01A	BRCA	Primary Tumor	121	4	0	785	15	0	1
TCGA-D8-A1X6-01A	BRCA	Primary Tumor	272	3	0	973	19	1	1
TCGA-D8-A1X7-01A	BRCA	Primary Tumor	64	0	0	1101	24	0	0
TCGA-D8-A1X8-01A	BRCA	Primary Tumor	175	2	0	1733	35	1	0
TCGA-D8-A1X9-01A	BRCA	Primary Tumor	908	20	0	2044	37	0	2
TCGA-D8-A1XA-01A	BRCA	Primary Tumor	134	0	0	472	7	0	0
TCGA-D8-A1XB-01A	BRCA	Primary Tumor	48	0	0	787	9	0	1
TCGA-D8-A1XC-01A	BRCA	Primary Tumor	28	0	0	548	12	0	0
TCGA-D8-A1XD-01A	BRCA	Primary Tumor	40	0	0	641	15	0	0
TCGA-D8-A1XF-01A	BRCA	Primary Tumor	389	5	0	5833	103	3	1
TCGA-D8-A1XG-01A	BRCA	Primary Tumor	5	0	0	46	0	0	0
TCGA-D8-A1XJ-01A	BRCA	Primary Tumor	403	4	0	6568	110	2	1
TCGA-D8-A1XK-01A	BRCA	Primary Tumor	899	21	0	2764	39	1	1
TCGA-D8-A1XL-01A	BRCA	Primary Tumor	2950	48	0	2111	31	2	6
TCGA-D8-A1XM-01A	BRCA	Primary Tumor	272	5	0	1975	38	0	0
TCGA-D8-A1XO-01A	BRCA	Primary Tumor	65	1	0	1388	26	1	0
TCGA-D8-A1XQ-01A	BRCA	Primary Tumor	1381	10	0	21814	372	12	8
TCGA-D8-A1XR-01A	BRCA	Primary Tumor	104	0	0	1788	29	0	0
TCGA-D8-A1XS-01A	BRCA	Primary Tumor	91	0	0	1114	22	0	0
TCGA-D8-A1XT-01A	BRCA	Primary Tumor	1661	41	0	4470	79	1	2
TCGA-D8-A1XU-01A	BRCA	Primary Tumor	85	0	0	1279	30	0	0
TCGA-D8-A1XV-01A	BRCA	Primary Tumor	20	0	0	547	8	1	0
TCGA-D8-A1XW-01A	BRCA	Primary Tumor	252	2	0	4153	57	2	0
TCGA-D8-A1XY-01A	BRCA	Primary Tumor	243	3	0	135	3	0	1
TCGA-D8-A1XZ-01A	BRCA	Primary Tumor	212	1	0	2355	29	3	0
TCGA-D8-A1Y0-01A	BRCA	Primary Tumor	391	6	0	2824	39	0	0
TCGA-D8-A1Y1-01A	BRCA	Primary Tumor	207	3	0	2107	30	0	1
TCGA-D8-A1Y2-01A	BRCA	Primary Tumor	677	17	0	1243	28	1	1
TCGA-D8-A1Y3-01A	BRCA	Primary Tumor	1761	35	0	544	2	1	2
TCGA-D8-A27E-01A	BRCA	Primary Tumor	118	1	0	536	7	0	1
TCGA-D8-A27F-01A	BRCA	Primary Tumor	726	3	0	11935	203	2	2
TCGA-D8-A27G-01A	BRCA	Primary Tumor	615	18	0	2013	41	3	1
TCGA-D8-A27H-01A	BRCA	Primary Tumor	1645	1	0	21696	418	10	4
TCGA-D8-A27I-01A	BRCA	Primary Tumor	275	6	0	928	13	0	1
TCGA-D8-A27K-01A	BRCA	Primary Tumor	105	0	0	1210	21	3	3
TCGA-D8-A27L-01A	BRCA	Primary Tumor	350	19	0	391	0	0	0
TCGA-D8-A27M-01A	BRCA	Primary Tumor	2156	14	0	30985	560	10	8
TCGA-D8-A27N-01A	BRCA	Primary Tumor	614	16	0	1608	34	1	1
TCGA-D8-A27P-01A	BRCA	Primary Tumor	80	0	0	1260	23	0	0
TCGA-D8-A27R-01A	BRCA	Primary Tumor	590	9	0	4120	88	0	1
TCGA-D8-A27T-01A	BRCA	Primary Tumor	819	14	0	2158	34	3	2
TCGA-D8-A27V-01A	BRCA	Primary Tumor	196	1	0	2025	41	0	0
TCGA-D8-A27W-01A	BRCA	Primary Tumor	422	7	0	4725	93	5	2
TCGA-D8-A3Z5-01A	BRCA	Primary Tumor	73	2	0	418	8	0	0
TCGA-D8-A3Z6-01A	BRCA	Primary Tumor	104	0	0	927	17	0	0
TCGA-D8-A4Z1-01A	BRCA	Primary Tumor	167	8	0	751	23	3	1
TCGA-D8-A73U-01A	BRCA	Primary Tumor	1620	54	0	1020	12	2	7
TCGA-D8-A73W-01A	BRCA	Primary Tumor	767	23	0	1012	6	2	2
TCGA-D8-A73X-01A	BRCA	Primary Tumor	218	2	0	522	5	0	0
TCGA-E2-A105-01A	BRCA	Primary Tumor	241	4	0	1556	17	1	0
TCGA-E2-A106-01A	BRCA	Primary Tumor	49	0	0	791	19	0	0
TCGA-E2-A107-01A	BRCA	Primary Tumor	258	0	0	3555	77	2	2
TCGA-E2-A108-01A	BRCA	Primary Tumor	401	7	0	1930	37	0	0
TCGA-E2-A109-01A	BRCA	Primary Tumor	398	2	0	5121	89	0	0
TCGA-E2-A10A-01A	BRCA	Primary Tumor	104	3	0	1395	25	0	0
TCGA-E2-A10B-01A	BRCA	Primary Tumor	338	10	0	2847	59	0	1
TCGA-E2-A10C-01A	BRCA	Primary Tumor	182	2	0	1421	22	1	0
TCGA-E2-A10E-01A	BRCA	Primary Tumor	592	17	0	2355	46	1	2
TCGA-E2-A10F-01A	BRCA	Primary Tumor	382	9	0	1045	16	2	1
TCGA-E2-A14N-01A	BRCA	Primary Tumor	1230	13	0	7497	129	2	5
TCGA-E2-A14O-01A	BRCA	Primary Tumor	519	10	0	248	0	0	0
TCGA-E2-A14P-01A	BRCA	Primary Tumor	374	0	0	6040	104	8	2
TCGA-E2-A14Q-01A	BRCA	Primary Tumor	190	0	0	3240	68	0	0
TCGA-E2-A14R-01A	BRCA	Primary Tumor	956	21	0	3166	69	0	4
TCGA-E2-A14T-01A	BRCA	Primary Tumor	196	0	0	2800	47	1	3
TCGA-E2-A14U-01A	BRCA	Primary Tumor	44	0	0	299	7	1	1
TCGA-E2-A14V-01A	BRCA	Primary Tumor	201	0	0	3503	62	3	1
TCGA-E2-A14W-01A	BRCA	Primary Tumor	44	0	0	655	13	0	0
TCGA-E2-A14X-01A	BRCA	Primary Tumor	1057	0	0	16639	319	9	2
TCGA-E2-A14Y-01A	BRCA	Primary Tumor	588	8	0	1911	40	0	1
TCGA-E2-A14Z-01A	BRCA	Primary Tumor	283	8	0	1486	44	0	2
TCGA-E2-A150-01A	BRCA	Primary Tumor	242	2	0	4533	89	3	2
TCGA-E2-A152-01A	BRCA	Primary Tumor	839	7	0	12507	235	5	4
TCGA-E2-A153-01A	BRCA	Primary Tumor	52	0	0	348	8	0	0
TCGA-E2-A153-11A	BRCA	Solid Tissue Normal	203	4	0	685	11	0	1
TCGA-E2-A154-01A	BRCA	Primary Tumor	19	0	0	411	6	0	0
TCGA-E2-A155-01A	BRCA	Primary Tumor	331	0	0	6988	124	3	1
TCGA-E2-A156-01A	BRCA	Primary Tumor	35	0	0	292	8	0	0
TCGA-E2-A158-01A	BRCA	Primary Tumor	57	0	0	273	7	1	0
TCGA-E2-A158-11A	BRCA	Solid Tissue Normal	107	1	0	81	1	0	0
TCGA-E2-A159-01A	BRCA	Primary Tumor	1166	42	0	462	0	0	3
TCGA-E2-A15A-01A	BRCA	Primary Tumor	426	12	0	1808	36	0	1
TCGA-E2-A15A-06A	BRCA	Metastatic	292	9	0	2195	48	2	1
TCGA-E2-A15C-01A	BRCA	Primary Tumor	100	0	0	515	9	0	0
TCGA-E2-A15D-01A	BRCA	Primary Tumor	50	0	0	866	21	0	0
TCGA-E2-A15E-01A	BRCA	Primary Tumor	38	0	0	507	9	0	0
TCGA-E2-A15E-06A	BRCA	Metastatic	22	0	0	456	8	1	0
TCGA-E2-A15F-01A	BRCA	Primary Tumor	251	0	0	1135	23	0	1
TCGA-E2-A15G-01A	BRCA	Primary Tumor	14	0	0	404	8	0	0
TCGA-E2-A15H-01A	BRCA	Primary Tumor	7	0	0	60	1	1	0
TCGA-E2-A15I-01A	BRCA	Primary Tumor	61	1	0	395	7	1	0
TCGA-E2-A15I-11A	BRCA	Solid Tissue Normal	23	0	0	85	1	0	0
TCGA-E2-A15J-01A	BRCA	Primary Tumor	133	2	0	1367	28	0	0
TCGA-E2-A15K-01A	BRCA	Primary Tumor	57	3	0	624	2	0	0
TCGA-E2-A15K-06A	BRCA	Metastatic	28	2	0	328	9	0	0
TCGA-E2-A15K-11A	BRCA	Solid Tissue Normal	114	1	0	726	20	0	0
TCGA-E2-A15L-01A	BRCA	Primary Tumor	147	1	0	3047	54	2	1
TCGA-E2-A15M-01A	BRCA	Primary Tumor	499	5	0	3730	67	4	1
TCGA-E2-A15M-11A	BRCA	Solid Tissue Normal	90	0	0	254	3	0	0
TCGA-E2-A15O-01A	BRCA	Primary Tumor	91	1	0	813	16	0	0
TCGA-E2-A15P-01A	BRCA	Primary Tumor	46	0	0	950	17	1	0
TCGA-E2-A15R-01A	BRCA	Primary Tumor	247	1	0	3705	55	2	1
TCGA-E2-A15S-01A	BRCA	Primary Tumor	136	0	0	2809	52	1	1
TCGA-E2-A15T-01A	BRCA	Primary Tumor	94	0	0	1800	28	2	1
TCGA-E2-A1AZ-01A	BRCA	Primary Tumor	368	1	0	597	9	0	0
TCGA-E2-A1B0-01A	BRCA	Primary Tumor	655	11	0	6215	138	1	4
TCGA-E2-A1B1-01A	BRCA	Primary Tumor	1624	44	0	2795	44	2	6
TCGA-E2-A1B4-01A	BRCA	Primary Tumor	90	0	0	950	26	2	0
TCGA-E2-A1B5-01A	BRCA	Primary Tumor	194	0	0	1806	34	0	0
TCGA-E2-A1B6-01A	BRCA	Primary Tumor	3335	14	0	2938	58	3	1
TCGA-E2-A1BC-01A	BRCA	Primary Tumor	25	0	0	226	1	0	0
TCGA-E2-A1BC-11A	BRCA	Solid Tissue Normal	32	0	0	19	0	0	0
TCGA-E2-A1BD-01A	BRCA	Primary Tumor	196	0	0	1732	42	1	0
TCGA-E2-A1IE-01A	BRCA	Primary Tumor	363	1	0	6514	116	0	0
TCGA-E2-A1IF-01A	BRCA	Primary Tumor	73	1	0	724	11	0	0
TCGA-E2-A1IG-01A	BRCA	Primary Tumor	168	2	0	1443	20	0	1
TCGA-E2-A1IG-11A	BRCA	Solid Tissue Normal	68	1	0	578	13	0	1
TCGA-E2-A1IH-01A	BRCA	Primary Tumor	262	2	0	1011	21	0	3
TCGA-E2-A1II-01A	BRCA	Primary Tumor	2476	47	0	2913	44	1	3
TCGA-E2-A1IJ-01A	BRCA	Primary Tumor	77	0	0	514	6	0	0
TCGA-E2-A1IK-01A	BRCA	Primary Tumor	189	2	0	1366	28	4	0
TCGA-E2-A1IL-01A	BRCA	Primary Tumor	32	0	0	395	5	0	0
TCGA-E2-A1IN-01A	BRCA	Primary Tumor	118	1	0	1299	34	2	1
TCGA-E2-A1IO-01A	BRCA	Primary Tumor	71	1	0	955	16	0	0
TCGA-E2-A1IU-01A	BRCA	Primary Tumor	105	0	0	737	20	0	0
TCGA-E2-A1L6-01A	BRCA	Primary Tumor	113	2	0	2517	56	1	2
TCGA-E2-A1L7-01A	BRCA	Primary Tumor	163	3	0	1943	34	3	1
TCGA-E2-A1L7-11A	BRCA	Solid Tissue Normal	34	0	0	457	7	0	0
TCGA-E2-A1L8-01A	BRCA	Primary Tumor	75	0	0	1035	31	0	0
TCGA-E2-A1L9-01A	BRCA	Primary Tumor	303	5	0	2122	44	3	0
TCGA-E2-A1LA-01A	BRCA	Primary Tumor	74	0	0	68	0	0	0
TCGA-E2-A1LB-01A	BRCA	Primary Tumor	118	0	0	1902	33	0	0
TCGA-E2-A1LB-11A	BRCA	Solid Tissue Normal	27	0	0	486	5	1	0
TCGA-E2-A1LE-01A	BRCA	Primary Tumor	196	2	0	424	6	2	1
TCGA-E2-A1LG-01A	BRCA	Primary Tumor	750	13	0	1302	23	1	1
TCGA-E2-A1LH-01A	BRCA	Primary Tumor	2643	8	0	29773	558	12	4
TCGA-E2-A1LH-11A	BRCA	Solid Tissue Normal	90	1	0	391	2	0	1
TCGA-E2-A1LI-01A	BRCA	Primary Tumor	2575	8	0	37547	670	7	10
TCGA-E2-A1LK-01A	BRCA	Primary Tumor	694	3	0	5816	110	1	2
TCGA-E2-A1LL-01A	BRCA	Primary Tumor	33	2	0	207	8	1	0
TCGA-E2-A1LS-01A	BRCA	Primary Tumor	80	0	0	1202	27	0	2
TCGA-E2-A1LS-11A	BRCA	Solid Tissue Normal	98	0	0	89	0	0	0
TCGA-E2-A2P5-01A	BRCA	Primary Tumor	136	0	0	1509	38	1	0
TCGA-E2-A2P6-01A	BRCA	Primary Tumor	373	3	0	3357	49	3	3
TCGA-E2-A3DX-01A	BRCA	Primary Tumor	151	1	0	855	14	0	0
TCGA-E2-A56Z-01A	BRCA	Primary Tumor	254	0	0	2615	57	1	2
TCGA-E2-A570-01A	BRCA	Primary Tumor	156	5	0	1202	25	0	1
TCGA-E2-A572-01A	BRCA	Primary Tumor	204	0	0	394	9	0	0
TCGA-E2-A573-01A	BRCA	Primary Tumor	596	5	0	495	1	0	0
TCGA-E2-A574-01A	BRCA	Primary Tumor	1075	1	0	12855	242	10	17
TCGA-E2-A576-01A	BRCA	Primary Tumor	257	0	0	1445	21	1	1
TCGA-E2-A9RU-01A	BRCA	Primary Tumor	584	3	0	1664	23	3	1
TCGA-E9-A1N3-01A	BRCA	Primary Tumor	49	0	0	1016	21	0	0
TCGA-E9-A1N4-01A	BRCA	Primary Tumor	250	0	0	3164	47	1	1
TCGA-E9-A1N4-11A	BRCA	Solid Tissue Normal	169	0	0	1430	24	0	0
TCGA-E9-A1N5-01A	BRCA	Primary Tumor	197	0	0	1712	29	1	0
TCGA-E9-A1N5-11A	BRCA	Solid Tissue Normal	85	0	0	1011	16	1	1
TCGA-E9-A1N6-01A	BRCA	Primary Tumor	322	2	0	3280	49	1	2
TCGA-E9-A1N6-11A	BRCA	Solid Tissue Normal	84	0	0	952	11	0	1
TCGA-E9-A1N8-01A	BRCA	Primary Tumor	66	1	0	716	14	0	0
TCGA-E9-A1N9-01A	BRCA	Primary Tumor	207	5	0	2753	50	1	0
TCGA-E9-A1N9-11A	BRCA	Solid Tissue Normal	97	1	0	641	5	0	0
TCGA-E9-A1NA-01A	BRCA	Primary Tumor	1614	48	0	1844	39	3	6
TCGA-E9-A1NA-11A	BRCA	Solid Tissue Normal	125	2	0	322	2	0	0
TCGA-E9-A1NC-01A	BRCA	Primary Tumor	1077	3	0	14113	263	14	4
TCGA-E9-A1ND-01A	BRCA	Primary Tumor	2945	52	0	3406	52	1	6
TCGA-E9-A1ND-11A	BRCA	Solid Tissue Normal	208	1	0	947	11	1	3
TCGA-E9-A1NE-01A	BRCA	Primary Tumor	620	15	0	2687	45	1	0
TCGA-E9-A1NF-01A	BRCA	Primary Tumor	208	5	0	797	21	0	0
TCGA-E9-A1NF-11A	BRCA	Solid Tissue Normal	199	4	0	307	5	0	1
TCGA-E9-A1NG-01A	BRCA	Primary Tumor	72	1	0	613	9	0	0
TCGA-E9-A1NG-11A	BRCA	Solid Tissue Normal	51	0	0	186	0	0	0
TCGA-E9-A1NH-01A	BRCA	Primary Tumor	106	0	0	735	13	0	1
TCGA-E9-A1NI-01A	BRCA	Primary Tumor	222	4	0	1923	41	0	0
TCGA-E9-A1QZ-01A	BRCA	Primary Tumor	150	1	0	1557	29	1	0
TCGA-E9-A1R0-01A	BRCA	Primary Tumor	209	3	0	1993	42	0	0
TCGA-E9-A1R2-01A	BRCA	Primary Tumor	199	1	0	1514	23	2	0
TCGA-E9-A1R3-01A	BRCA	Primary Tumor	121	4	0	1338	22	1	2
TCGA-E9-A1R4-01A	BRCA	Primary Tumor	168	2	0	1184	17	0	0
TCGA-E9-A1R5-01A	BRCA	Primary Tumor	54	1	0	348	5	0	0
TCGA-E9-A1R6-01A	BRCA	Primary Tumor	130	3	0	1243	29	1	2
TCGA-E9-A1R7-01A	BRCA	Primary Tumor	70	0	0	1828	32	0	0
TCGA-E9-A1R7-11A	BRCA	Solid Tissue Normal	66	2	0	150	1	0	0
TCGA-E9-A1RA-01A	BRCA	Primary Tumor	66	0	0	793	9	0	0
TCGA-E9-A1RB-01A	BRCA	Primary Tumor	165	3	0	2232	53	0	0
TCGA-E9-A1RB-11A	BRCA	Solid Tissue Normal	637	18	0	505	7	0	1
TCGA-E9-A1RC-01A	BRCA	Primary Tumor	53	1	0	1068	16	0	0
TCGA-E9-A1RC-11A	BRCA	Solid Tissue Normal	288	2	0	308	6	0	1
TCGA-E9-A1RD-01A	BRCA	Primary Tumor	175	4	0	1299	30	0	0
TCGA-E9-A1RD-11A	BRCA	Solid Tissue Normal	97	2	0	389	6	1	0
TCGA-E9-A1RE-01A	BRCA	Primary Tumor	24	0	0	64	1	0	0
TCGA-E9-A1RF-01A	BRCA	Primary Tumor	763	6	0	4774	103	5	1
TCGA-E9-A1RF-11A	BRCA	Solid Tissue Normal	158	4	0	96	1	0	1
TCGA-E9-A1RG-01A	BRCA	Primary Tumor	186	1	0	1444	20	2	0
TCGA-E9-A1RH-01A	BRCA	Primary Tumor	422	1	0	8206	161	2	0
TCGA-E9-A1RH-11A	BRCA	Solid Tissue Normal	98	2	0	263	6	0	0
TCGA-E9-A1RI-01A	BRCA	Primary Tumor	164	3	0	1146	14	1	0
TCGA-E9-A1RI-11A	BRCA	Solid Tissue Normal	50	2	0	121	1	0	1
TCGA-E9-A226-01A	BRCA	Primary Tumor	126	0	0	2125	65	11	0
TCGA-E9-A227-01A	BRCA	Primary Tumor	168	1	0	1770	24	0	0
TCGA-E9-A228-01A	BRCA	Primary Tumor	416	0	0	8394	136	5	1
TCGA-E9-A229-01A	BRCA	Primary Tumor	588	12	0	1802	25	1	3
TCGA-E9-A22A-01A	BRCA	Primary Tumor	1425	24	0	3520	71	2	5
TCGA-E9-A22B-01A	BRCA	Primary Tumor	1136	20	0	4595	85	3	3
TCGA-E9-A22D-01A	BRCA	Primary Tumor	1989	24	0	13445	251	3	6
TCGA-E9-A22E-01A	BRCA	Primary Tumor	280	2	0	1854	20	0	1
TCGA-E9-A22G-01A	BRCA	Primary Tumor	752	5	0	3568	66	3	2
TCGA-E9-A22H-01A	BRCA	Primary Tumor	250	3	0	2071	42	0	2
TCGA-E9-A243-01A	BRCA	Primary Tumor	1076	31	3	1755	33	0	3
TCGA-E9-A244-01A	BRCA	Primary Tumor	231	0	0	2935	58	0	0
TCGA-E9-A245-01A	BRCA	Primary Tumor	71	0	0	562	8	1	0
TCGA-E9-A247-01A	BRCA	Primary Tumor	270	0	0	1593	34	0	0
TCGA-E9-A248-01A	BRCA	Primary Tumor	577	9	0	7607	113	4	3
TCGA-E9-A249-01A	BRCA	Primary Tumor	61	0	0	596	6	1	0
TCGA-E9-A24A-01A	BRCA	Primary Tumor	137	1	0	899	19	0	1
TCGA-E9-A295-01A	BRCA	Primary Tumor	93	1	0	1426	28	0	0
TCGA-E9-A2JS-01A	BRCA	Primary Tumor	149	4	0	1491	21	1	0
TCGA-E9-A2JT-01A	BRCA	Primary Tumor	246	1	0	1173	27	0	1
TCGA-E9-A3HO-01A	BRCA	Primary Tumor	399	1	0	2819	41	3	2
TCGA-E9-A3Q9-01A	BRCA	Primary Tumor	108	5	0	286	7	0	2
TCGA-E9-A3QA-01A	BRCA	Primary Tumor	6426	106	5	30570	595	32	43
TCGA-E9-A3X8-01A	BRCA	Primary Tumor	72	0	0	656	17	0	0
TCGA-E9-A54X-01A	BRCA	Primary Tumor	20	0	0	520	10	1	1
TCGA-E9-A54Y-01A	BRCA	Primary Tumor	337	0	0	2722	22	3	1
TCGA-E9-A5FK-01A	BRCA	Primary Tumor	383	0	0	781	13	1	3
TCGA-E9-A5FL-01A	BRCA	Primary Tumor	96	0	0	63	0	0	0
TCGA-E9-A5UO-01A	BRCA	Primary Tumor	103	0	0	1404	29	4	2
TCGA-E9-A5UP-01A	BRCA	Primary Tumor	253	7	0	610	8	0	0
TCGA-E9-A6HE-01A	BRCA	Primary Tumor	194	1	0	187	2	1	0
TCGA-EW-A1IW-01A	BRCA	Primary Tumor	252	5	0	2625	51	0	0
TCGA-EW-A1IX-01A	BRCA	Primary Tumor	82	1	0	134	1	0	0
TCGA-EW-A1IY-01A	BRCA	Primary Tumor	211	4	0	3680	86	3	0
TCGA-EW-A1IZ-01A	BRCA	Primary Tumor	637	1	0	3502	59	5	4
TCGA-EW-A1J1-01A	BRCA	Primary Tumor	177	2	0	758	9	0	0
TCGA-EW-A1J2-01A	BRCA	Primary Tumor	91	3	0	401	7	0	1
TCGA-EW-A1J3-01A	BRCA	Primary Tumor	220	6	0	1346	22	1	3
TCGA-EW-A1J5-01A	BRCA	Primary Tumor	3679	86	0	4278	74	2	10
TCGA-EW-A1J6-01A	BRCA	Primary Tumor	1389	21	0	821	8	0	1
TCGA-EW-A1OV-01A	BRCA	Primary Tumor	751	14	0	1273	18	0	1
TCGA-EW-A1OW-01A	BRCA	Primary Tumor	262	2	0	1936	32	0	0
TCGA-EW-A1OX-01A	BRCA	Primary Tumor	146	0	0	3096	61	1	2
TCGA-EW-A1OY-01A	BRCA	Primary Tumor	192	2	0	978	21	0	0
TCGA-EW-A1OZ-01A	BRCA	Primary Tumor	845	13	0	9113	165	10	2
TCGA-EW-A1P0-01A	BRCA	Primary Tumor	136	1	0	1521	27	0	1
TCGA-EW-A1P1-01A	BRCA	Primary Tumor	85	0	0	202	3	1	0
TCGA-EW-A1P3-01A	BRCA	Primary Tumor	126	0	0	1136	25	0	1
TCGA-EW-A1P4-01A	BRCA	Primary Tumor	246	3	0	2481	41	3	0
TCGA-EW-A1P5-01A	BRCA	Primary Tumor	1014	24	0	1385	30	1	8
TCGA-EW-A1P6-01A	BRCA	Primary Tumor	47	0	0	634	16	0	0
TCGA-EW-A1P7-01A	BRCA	Primary Tumor	329	2	0	4304	79	0	0
TCGA-EW-A1P8-01A	BRCA	Primary Tumor	216	1	0	3880	53	0	2
TCGA-EW-A1PA-01A	BRCA	Primary Tumor	174	4	0	1710	29	0	1
TCGA-EW-A1PB-01A	BRCA	Primary Tumor	2839	46	0	12058	211	5	5
TCGA-EW-A1PC-01B	BRCA	Primary Tumor	2200	9	0	33620	646	22	18
TCGA-EW-A1PD-01A	BRCA	Primary Tumor	186	2	0	3532	63	0	1
TCGA-EW-A1PE-01A	BRCA	Primary Tumor	2554	74	0	2045	21	1	3
TCGA-EW-A1PF-01A	BRCA	Primary Tumor	190	3	0	2052	28	2	0
TCGA-EW-A1PG-01A	BRCA	Primary Tumor	101	1	0	503	10	0	1
TCGA-EW-A1PH-01A	BRCA	Primary Tumor	917	13	0	7020	124	2	0
TCGA-EW-A2FR-01A	BRCA	Primary Tumor	141	3	0	1125	26	3	0
TCGA-EW-A2FS-01A	BRCA	Primary Tumor	764	0	0	7052	122	2	0
TCGA-EW-A2FV-01A	BRCA	Primary Tumor	1072	18	0	8099	143	2	2
TCGA-EW-A2FW-01A	BRCA	Primary Tumor	108	0	0	2086	48	2	1
TCGA-EW-A3E8-01B	BRCA	Primary Tumor	1615	16	0	2342	35	6	2
TCGA-EW-A3U0-01A	BRCA	Primary Tumor	416	3	0	2448	41	2	2
TCGA-EW-A423-01A	BRCA	Primary Tumor	273	1	0	1819	37	2	2
TCGA-EW-A424-01A	BRCA	Primary Tumor	122	0	0	1087	17	0	0
TCGA-EW-A6S9-01A	BRCA	Primary Tumor	312	9	1	1276	22	0	1
TCGA-EW-A6SA-01A	BRCA	Primary Tumor	381	0	0	5348	96	4	3
TCGA-EW-A6SB-01A	BRCA	Primary Tumor	451	0	0	4421	75	5	1
TCGA-EW-A6SC-01A	BRCA	Primary Tumor	147	1	0	1733	33	0	1
TCGA-EW-A6SD-01A	BRCA	Primary Tumor	204	6	0	228	1	0	2
TCGA-GI-A2C8-01A	BRCA	Primary Tumor	145	3	0	332	3	0	0
TCGA-GI-A2C8-11A	BRCA	Solid Tissue Normal	79	2	0	73	0	0	0
TCGA-GI-A2C9-01A	BRCA	Primary Tumor	388	2	0	4346	76	4	5
TCGA-GI-A2C9-11A	BRCA	Solid Tissue Normal	102	2	0	501	5	0	0
TCGA-GM-A2D9-01A	BRCA	Primary Tumor	218	3	0	453	8	0	0
TCGA-GM-A2DA-01A	BRCA	Primary Tumor	79	0	0	612	12	0	0
TCGA-GM-A2DB-01A	BRCA	Primary Tumor	273	1	0	1409	35	2	0
TCGA-GM-A2DC-01A	BRCA	Primary Tumor	25	1	0	162	0	0	0
TCGA-GM-A2DD-01A	BRCA	Primary Tumor	546	1	0	1603	29	1	0
TCGA-GM-A2DF-01A	BRCA	Primary Tumor	1234	2	0	17352	311	6	3
TCGA-GM-A2DH-01A	BRCA	Primary Tumor	1531	34	0	7933	118	3	4
TCGA-GM-A2DI-01A	BRCA	Primary Tumor	69	2	0	480	11	0	1
TCGA-GM-A2DK-01A	BRCA	Primary Tumor	157	0	0	1587	14	0	0
TCGA-GM-A2DL-01A	BRCA	Primary Tumor	218	5	0	1011	20	1	0
TCGA-GM-A2DM-01A	BRCA	Primary Tumor	12	0	0	218	4	0	0
TCGA-GM-A2DN-01A	BRCA	Primary Tumor	180	3	0	2047	32	2	1
TCGA-GM-A2DO-01A	BRCA	Primary Tumor	278	0	0	1550	22	1	0
TCGA-GM-A3NW-01A	BRCA	Primary Tumor	231	5	0	2366	47	1	2
TCGA-GM-A3NY-01A	BRCA	Primary Tumor	210	0	0	1227	14	1	0
TCGA-GM-A3XG-01A	BRCA	Primary Tumor	107	0	0	686	14	4	0
TCGA-GM-A3XL-01A	BRCA	Primary Tumor	942	8	0	5705	95	7	3
TCGA-GM-A3XN-01A	BRCA	Primary Tumor	219	1	0	1072	23	1	1
TCGA-GM-A4E0-01A	BRCA	Primary Tumor	82	6	0	256	2	0	2
TCGA-GM-A5PV-01A	BRCA	Primary Tumor	117	0	0	1068	35	0	1
TCGA-GM-A5PX-01A	BRCA	Primary Tumor	73	0	0	465	5	0	0
TCGA-HN-A2NL-01A	BRCA	Primary Tumor	115	2	0	140	4	0	0
TCGA-HN-A2OB-01A	BRCA	Primary Tumor	51	0	0	377	7	0	0
TCGA-JL-A3YW-01A	BRCA	Primary Tumor	680	12	0	2709	49	0	1
TCGA-JL-A3YX-01A	BRCA	Primary Tumor	42	0	0	82	1	0	1
TCGA-LD-A66U-01A	BRCA	Primary Tumor	167	3	0	634	9	1	0
TCGA-LD-A74U-01A	BRCA	Primary Tumor	141	4	0	950	15	2	0
TCGA-LD-A7W6-01A	BRCA	Primary Tumor	167	5	0	856	15	0	1
TCGA-LD-A9QF-01A	BRCA	Primary Tumor	306	5	0	1235	25	3	0
TCGA-LL-A440-01A	BRCA	Primary Tumor	150	0	0	725	14	0	0
TCGA-LL-A441-01A	BRCA	Primary Tumor	288	1	0	2380	37	3	3
TCGA-LL-A442-01A	BRCA	Primary Tumor	231	0	0	1134	23	1	1
TCGA-LL-A50Y-01A	BRCA	Primary Tumor	100	0	0	1210	28	0	0
TCGA-LL-A5YL-01A	BRCA	Primary Tumor	418	0	0	3995	91	2	4
TCGA-LL-A5YM-01A	BRCA	Primary Tumor	268	0	0	3569	56	4	2
TCGA-LL-A5YN-01A	BRCA	Primary Tumor	144	1	0	283	5	0	0
TCGA-LL-A5YO-01A	BRCA	Primary Tumor	1236	17	0	5128	107	3	2
TCGA-LL-A5YP-01A	BRCA	Primary Tumor	406	0	0	5518	134	6	7
TCGA-LL-A6FP-01A	BRCA	Primary Tumor	4	0	0	249	3	0	0
TCGA-LL-A6FQ-01A	BRCA	Primary Tumor	248	1	0	1253	22	3	2
TCGA-LL-A6FR-01A	BRCA	Primary Tumor	31	1	0	32	1	0	0
TCGA-LL-A73Y-01A	BRCA	Primary Tumor	205	1	0	2323	44	2	2
TCGA-LL-A73Z-01A	BRCA	Primary Tumor	839	10	0	5906	106	6	4
TCGA-LL-A740-01A	BRCA	Primary Tumor	97	0	0	1043	15	0	1
TCGA-LL-A7SZ-01A	BRCA	Primary Tumor	252	0	0	1942	27	1	1
TCGA-LL-A7T0-01A	BRCA	Primary Tumor	38	1	0	54	0	0	0
TCGA-LL-A8F5-01A	BRCA	Primary Tumor	518	1	0	3189	50	1	1
TCGA-LL-A9Q3-01A	BRCA	Primary Tumor	381	3	0	1322	27	1	2
TCGA-LQ-A4E4-01A	BRCA	Primary Tumor	90	0	0	1878	50	0	1
TCGA-MS-A51U-01A	BRCA	Primary Tumor	71	0	0	822	24	3	6
TCGA-OK-A5Q2-01A	BRCA	Primary Tumor	409	8	0	3597	66	0	5
TCGA-OL-A5D6-01A	BRCA	Primary Tumor	114	1	0	1300	29	3	0
TCGA-OL-A5D7-01A	BRCA	Primary Tumor	2970	15	0	35527	733	35	23
TCGA-OL-A5D8-01A	BRCA	Primary Tumor	120	1	0	704	13	0	0
TCGA-OL-A5DA-01A	BRCA	Primary Tumor	92	0	0	722	17	0	0
TCGA-OL-A5RU-01A	BRCA	Primary Tumor	241	4	0	620	10	0	0
TCGA-OL-A5RV-01A	BRCA	Primary Tumor	25	0	0	561	14	0	0
TCGA-OL-A5RW-01A	BRCA	Primary Tumor	1475	28	0	609	4	1	0
TCGA-OL-A5RX-01A	BRCA	Primary Tumor	63	0	0	1110	27	0	0
TCGA-OL-A5RY-01A	BRCA	Primary Tumor	177	0	0	3109	78	0	1
TCGA-OL-A5RZ-01A	BRCA	Primary Tumor	61	0	0	1232	24	0	1
TCGA-OL-A5S0-01A	BRCA	Primary Tumor	1622	0	0	17744	331	17	11
TCGA-OL-A66H-01A	BRCA	Primary Tumor	588	5	0	1460	35	3	1
TCGA-OL-A66I-01A	BRCA	Primary Tumor	1395	8	0	12438	236	16	10
TCGA-OL-A66J-01A	BRCA	Primary Tumor	79	0	0	1091	30	0	0
TCGA-OL-A66K-01A	BRCA	Primary Tumor	58	2	0	471	10	0	0
TCGA-OL-A66L-01A	BRCA	Primary Tumor	231	2	0	529	14	1	0
TCGA-OL-A66N-01A	BRCA	Primary Tumor	127	0	0	1096	14	1	0
TCGA-OL-A66O-01A	BRCA	Primary Tumor	539	0	0	5201	103	4	2
TCGA-OL-A66P-01A	BRCA	Primary Tumor	332	0	0	1886	33	5	0
TCGA-OL-A6VO-01A	BRCA	Primary Tumor	1382	15	0	9390	183	18	3
TCGA-OL-A6VQ-01A	BRCA	Primary Tumor	38	0	0	270	8	0	0
TCGA-OL-A6VR-01A	BRCA	Primary Tumor	94	0	0	1278	25	2	3
TCGA-OL-A97C-01A	BRCA	Primary Tumor	48	0	0	749	17	1	3
TCGA-PE-A5DC-01A	BRCA	Primary Tumor	286	0	0	3883	74	4	2
TCGA-PE-A5DD-01A	BRCA	Primary Tumor	148	2	0	1557	27	0	3
TCGA-PE-A5DE-01A	BRCA	Primary Tumor	476	4	0	1695	28	1	2
TCGA-PL-A8LV-01A	BRCA	Primary Tumor	1165	4	0	9815	180	13	6
TCGA-PL-A8LX-01A	BRCA	Primary Tumor	47	0	0	466	6	0	0
TCGA-PL-A8LY-01A	BRCA	Primary Tumor	62	0	0	745	14	1	0
TCGA-PL-A8LZ-01A	BRCA	Primary Tumor	4338	77	0	3599	49	6	7
TCGA-S3-A6ZF-01A	BRCA	Primary Tumor	163	2	0	1546	26	2	0
TCGA-S3-A6ZG-01A	BRCA	Primary Tumor	127	1	0	1490	23	1	0
TCGA-S3-A6ZH-01A	BRCA	Primary Tumor	173	1	0	2229	38	4	2
TCGA-S3-AA0Z-01A	BRCA	Primary Tumor	719	11	0	6464	122	5	3
TCGA-S3-AA10-01A	BRCA	Primary Tumor	1158	8	0	4595	97	4	7
TCGA-S3-AA11-01A	BRCA	Primary Tumor	172	0	0	1658	33	0	1
TCGA-S3-AA12-01A	BRCA	Primary Tumor	79	0	0	1029	17	0	0
TCGA-S3-AA14-01A	BRCA	Primary Tumor	85	3	0	944	19	2	3
TCGA-S3-AA15-01A	BRCA	Primary Tumor	187	2	0	1237	15	0	1
TCGA-S3-AA17-01A	BRCA	Primary Tumor	3028	80	0	2954	60	2	10
TCGA-UL-AAZ6-01A	BRCA	Primary Tumor	458	5	0	3524	65	6	0
TCGA-UU-A93S-01A	BRCA	Primary Tumor	798	7	0	3894	59	4	3
TCGA-V7-A7HQ-01A	BRCA	Primary Tumor	86	0	0	238	2	0	0
TCGA-W8-A86G-01A	BRCA	Primary Tumor	55	0	0	410	6	0	1
TCGA-WT-AB41-01A	BRCA	Primary Tumor	198	0	0	558	4	0	0
TCGA-WT-AB44-01A	BRCA	Primary Tumor	39	0	0	94	0	0	0
TCGA-XX-A899-01A	BRCA	Primary Tumor	297	8	0	1312	27	0	0
TCGA-XX-A89A-01A	BRCA	Primary Tumor	133	7	0	743	15	0	1
TCGA-Z7-A8R5-01A	BRCA	Primary Tumor	138	0	0	440	8	1	0
TCGA-Z7-A8R6-01A	BRCA	Primary Tumor	428	3	0	4992	103	3	2
TCGA-2W-A8YY-01A	CESC	Primary Tumor	607	9	0	4172	89	5	3
TCGA-4J-AA1J-01A	CESC	Primary Tumor	3946	98	0	6852	114	5	12
TCGA-BI-A0VR-01A	CESC	Primary Tumor	24322	562	0	14750	236	20	57
TCGA-BI-A0VS-01A	CESC	Primary Tumor	3665	30	0	34456	639	22	26
TCGA-BI-A20A-01A	CESC	Primary Tumor	2262	16	0	26695	578	19	17
TCGA-C5-A0TN-01A	CESC	Primary Tumor	308	1	0	4283	73	5	4
TCGA-C5-A1BE-01B	CESC	Primary Tumor	12177	253	0	12798	218	21	36
TCGA-C5-A1BF-01B	CESC	Primary Tumor	702	7	2	1135	22	0	1
TCGA-C5-A1BI-01B	CESC	Primary Tumor	19191	446	0	26804	463	43	64
TCGA-C5-A1BJ-01A	CESC	Primary Tumor	16567	321	18	21667	379	24	42
TCGA-C5-A1BK-01B	CESC	Primary Tumor	3174	39	0	8895	138	6	11
TCGA-C5-A1BL-01A	CESC	Primary Tumor	10962	283	8	6485	106	14	33
TCGA-C5-A1BM-01A	CESC	Primary Tumor	25056	623	0	14049	193	27	57
TCGA-C5-A1BN-01B	CESC	Primary Tumor	112	11	0	61	0	0	0
TCGA-C5-A1BQ-01C	CESC	Primary Tumor	22082	436	20	15107	287	20	63
TCGA-C5-A1M5-01A	CESC	Primary Tumor	15942	331	13	23107	395	29	39
TCGA-C5-A1M6-01A	CESC	Primary Tumor	275	1	0	3329	48	2	1
TCGA-C5-A1M7-01A	CESC	Primary Tumor	4788	107	0	4486	62	6	15
TCGA-C5-A1M8-01A	CESC	Primary Tumor	3863	27	0	35672	680	24	19
TCGA-C5-A1M9-01A	CESC	Primary Tumor	608	0	0	8258	150	3	3
TCGA-C5-A1ME-01A	CESC	Primary Tumor	701	3	0	4539	64	2	1
TCGA-C5-A1MF-01A	CESC	Primary Tumor	453	1	0	802	11	0	0
TCGA-C5-A1MH-01A	CESC	Primary Tumor	4246	91	0	8724	152	7	16
TCGA-C5-A1MI-01A	CESC	Primary Tumor	1923	34	0	19531	390	22	18
TCGA-C5-A1MJ-01A	CESC	Primary Tumor	414	1	0	7442	148	9	8
TCGA-C5-A1MK-01A	CESC	Primary Tumor	12568	375	10	7321	156	10	54
TCGA-C5-A1ML-01A	CESC	Primary Tumor	2770	90	0	4266	86	4	9
TCGA-C5-A1MN-01A	CESC	Primary Tumor	2432	60	0	7971	165	6	11
TCGA-C5-A1MP-01A	CESC	Primary Tumor	835	19	0	5115	115	5	5
TCGA-C5-A1MQ-01A	CESC	Primary Tumor	267	5	0	188	2	0	1
TCGA-C5-A2LS-01A	CESC	Primary Tumor	885	0	0	13661	266	16	15
TCGA-C5-A2LT-01A	CESC	Primary Tumor	91	0	0	73	1	0	1
TCGA-C5-A2LV-01A	CESC	Primary Tumor	229	0	0	2774	51	4	4
TCGA-C5-A2LX-01A	CESC	Primary Tumor	6057	1	0	52085	830	39	13
TCGA-C5-A2LY-01A	CESC	Primary Tumor	1770	8	0	5270	89	2	5
TCGA-C5-A2LZ-01A	CESC	Primary Tumor	3064	35	0	13372	265	11	17
TCGA-C5-A2M1-01A	CESC	Primary Tumor	1161	1	0	12994	220	5	6
TCGA-C5-A2M2-01A	CESC	Primary Tumor	555	0	0	7353	140	3	4
TCGA-C5-A3HD-01B	CESC	Primary Tumor	424	0	0	6762	128	7	6
TCGA-C5-A3HE-01A	CESC	Primary Tumor	621	11	0	949	16	0	1
TCGA-C5-A3HF-01A	CESC	Primary Tumor	3946	95	0	3519	45	2	9
TCGA-C5-A3HL-01A	CESC	Primary Tumor	2702	42	0	9948	201	6	25
TCGA-C5-A7CG-01A	CESC	Primary Tumor	12187	194	18	6863	115	9	32
TCGA-C5-A7CH-01A	CESC	Primary Tumor	6956	197	6	8938	149	13	17
TCGA-C5-A7CJ-01A	CESC	Primary Tumor	7933	172	0	8709	172	10	27
TCGA-C5-A7CK-01A	CESC	Primary Tumor	858	7	0	11776	216	8	6
TCGA-C5-A7CL-01A	CESC	Primary Tumor	1965	57	0	858	4	1	4
TCGA-C5-A7CM-01A	CESC	Primary Tumor	283	1	0	1557	25	0	0
TCGA-C5-A7CO-01A	CESC	Primary Tumor	11201	209	0	7491	124	10	35
TCGA-C5-A7UC-01A	CESC	Primary Tumor	293	3	0	3494	59	0	3
TCGA-C5-A7UE-01A	CESC	Primary Tumor	11238	74	0	11114	168	15	13
TCGA-C5-A7UH-01A	CESC	Primary Tumor	219	9	0	595	6	0	0
TCGA-C5-A7UI-01A	CESC	Primary Tumor	5438	60	0	6158	86	10	5
TCGA-C5-A7X3-01A	CESC	Primary Tumor	144	0	0	794	13	0	0
TCGA-C5-A7X5-01A	CESC	Primary Tumor	2679	25	0	24123	453	23	14
TCGA-C5-A7X8-01A	CESC	Primary Tumor	460	2	0	2962	47	6	7
TCGA-C5-A7XC-01A	CESC	Primary Tumor	4194	118	0	5672	114	2	17
TCGA-C5-A8XH-01A	CESC	Primary Tumor	3385	29	0	19808	359	14	17
TCGA-C5-A8XI-01A	CESC	Primary Tumor	6734	173	0	8980	164	6	19
TCGA-C5-A8XJ-01A	CESC	Primary Tumor	444	4	0	4710	75	3	2
TCGA-C5-A8XK-01A	CESC	Primary Tumor	1030	23	0	3066	64	2	3
TCGA-C5-A8YQ-01A	CESC	Primary Tumor	399	18	0	1146	23	1	1
TCGA-C5-A8YR-01A	CESC	Primary Tumor	345	6	0	318	3	0	0
TCGA-C5-A8YT-01A	CESC	Primary Tumor	298	2	0	3498	54	5	1
TCGA-C5-A8ZZ-01A	CESC	Primary Tumor	1537	35	0	9681	189	7	5
TCGA-C5-A901-01A	CESC	Primary Tumor	31115	898	40	20046	368	38	111
TCGA-C5-A902-01A	CESC	Primary Tumor	233	0	0	2469	54	3	2
TCGA-C5-A905-01A	CESC	Primary Tumor	10407	234	0	15982	276	15	33
TCGA-C5-A907-01A	CESC	Primary Tumor	642	12	0	666	9	0	1
TCGA-DG-A2KH-01A	CESC	Primary Tumor	1212	6	0	18556	402	13	15
TCGA-DG-A2KJ-01A	CESC	Primary Tumor	126	0	0	441	4	0	0
TCGA-DG-A2KK-01A	CESC	Primary Tumor	2724	26	0	15168	289	12	9
TCGA-DG-A2KL-01A	CESC	Primary Tumor	18056	599	0	7779	112	16	65
TCGA-DG-A2KM-01A	CESC	Primary Tumor	15973	348	24	13178	271	21	62
TCGA-DR-A0ZL-01A	CESC	Primary Tumor	1606	5	0	14476	258	11	9
TCGA-DR-A0ZM-01A	CESC	Primary Tumor	26474	282	0	5546	73	7	28
TCGA-DS-A0VK-01A	CESC	Primary Tumor	1539	9	0	14125	275	9	6
TCGA-DS-A0VL-01A	CESC	Primary Tumor	6382	129	0	17402	317	15	22
TCGA-DS-A0VM-01A	CESC	Primary Tumor	2681	28	0	22025	431	14	13
TCGA-DS-A0VN-01A	CESC	Primary Tumor	9629	157	12	10457	159	12	26
TCGA-DS-A1O9-01A	CESC	Primary Tumor	1374	21	0	6872	133	2	6
TCGA-DS-A1OA-01A	CESC	Primary Tumor	6270	244	0	2605	11	8	17
TCGA-DS-A1OB-01A	CESC	Primary Tumor	31811	842	22	12299	210	21	49
TCGA-DS-A1OC-01A	CESC	Primary Tumor	5016	144	0	10874	215	10	28
TCGA-DS-A1OD-01A	CESC	Primary Tumor	3830	15	0	41374	859	33	43
TCGA-DS-A3LQ-01A	CESC	Primary Tumor	1668	9	0	15835	279	16	16
TCGA-DS-A5RQ-01A	CESC	Primary Tumor	61131	1056	79	16271	252	44	111
TCGA-DS-A7WF-01A	CESC	Primary Tumor	316	2	0	3339	41	3	1
TCGA-DS-A7WH-01A	CESC	Primary Tumor	1599	13	0	17320	283	21	13
TCGA-DS-A7WI-01A	CESC	Primary Tumor	411	5	0	1942	31	2	1
TCGA-EA-A1QS-01A	CESC	Primary Tumor	348	5	0	3947	80	4	1
TCGA-EA-A1QT-01A	CESC	Primary Tumor	12293	248	0	25846	540	38	51
TCGA-EA-A3HQ-01A	CESC	Primary Tumor	682	5	0	9477	176	9	7
TCGA-EA-A3HR-01A	CESC	Primary Tumor	12663	320	0	14661	251	16	45
TCGA-EA-A3HS-01A	CESC	Primary Tumor	301	12	0	203	0	0	0
TCGA-EA-A3HT-01A	CESC	Primary Tumor	7360	140	0	15905	342	18	28
TCGA-EA-A3HU-01A	CESC	Primary Tumor	32597	792	41	14416	270	21	87
TCGA-EA-A3QD-01A	CESC	Primary Tumor	3012	4	0	30325	572	19	31
TCGA-EA-A3QE-01A	CESC	Primary Tumor	13032	305	16	25355	457	35	58
TCGA-EA-A3Y4-01A	CESC	Primary Tumor	553	7	0	401	3	0	0
TCGA-EA-A410-01A	CESC	Primary Tumor	148	1	0	133	0	0	0
TCGA-EA-A411-01A	CESC	Primary Tumor	1975	25	0	16519	296	7	9
TCGA-EA-A439-01A	CESC	Primary Tumor	301	2	0	4106	82	2	1
TCGA-EA-A43B-01A	CESC	Primary Tumor	2075	12	0	8188	149	6	2
TCGA-EA-A44S-01A	CESC	Primary Tumor	15995	134	0	20748	358	28	26
TCGA-EA-A4BA-01A	CESC	Primary Tumor	243	0	0	3283	50	3	1
TCGA-EA-A50E-01A	CESC	Primary Tumor	590	14	0	2114	46	0	0
TCGA-EA-A556-01A	CESC	Primary Tumor	714	5	0	4717	94	3	7
TCGA-EA-A5FO-01A	CESC	Primary Tumor	1022	13	0	8372	152	13	12
TCGA-EA-A5O9-01A	CESC	Primary Tumor	5915	83	0	11864	256	8	15
TCGA-EA-A5ZD-01A	CESC	Primary Tumor	4907	85	0	9814	184	10	18
TCGA-EA-A5ZE-01A	CESC	Primary Tumor	58	3	0	453	10	0	1
TCGA-EA-A5ZF-01A	CESC	Primary Tumor	1074	3	0	15703	284	12	16
TCGA-EA-A6QX-01A	CESC	Primary Tumor	11981	318	16	9223	155	17	38
TCGA-EA-A78R-01A	CESC	Primary Tumor	3275	38	0	4892	85	5	13
TCGA-EA-A97N-01A	CESC	Primary Tumor	3182	72	0	6897	132	15	18
TCGA-EK-A2GZ-01A	CESC	Primary Tumor	1077	14	0	5990	96	3	2
TCGA-EK-A2H0-01A	CESC	Primary Tumor	7949	145	1	9872	178	14	23
TCGA-EK-A2H1-01A	CESC	Primary Tumor	1138	7	0	5172	91	5	4
TCGA-EK-A2IP-01A	CESC	Primary Tumor	2172	22	0	3829	54	3	4
TCGA-EK-A2IR-01A	CESC	Primary Tumor	1377	2	0	17819	324	16	10
TCGA-EK-A2PG-01A	CESC	Primary Tumor	1456	19	0	5378	79	5	2
TCGA-EK-A2PI-01A	CESC	Primary Tumor	5725	65	0	35022	668	40	33
TCGA-EK-A2PK-01A	CESC	Primary Tumor	477	11	0	669	10	0	0
TCGA-EK-A2PL-01A	CESC	Primary Tumor	10046	216	0	2118	35	8	22
TCGA-EK-A2PM-01A	CESC	Primary Tumor	999	12	0	5835	108	5	5
TCGA-EK-A2R7-01A	CESC	Primary Tumor	1969	42	0	9430	157	7	4
TCGA-EK-A2R8-01A	CESC	Primary Tumor	214	1	0	425	3	0	0
TCGA-EK-A2R9-01A	CESC	Primary Tumor	416	0	0	4111	69	1	4
TCGA-EK-A2RA-01A	CESC	Primary Tumor	12092	145	0	15229	256	17	27
TCGA-EK-A2RB-01A	CESC	Primary Tumor	10058	92	0	17810	271	26	13
TCGA-EK-A2RC-01A	CESC	Primary Tumor	5741	82	0	16659	356	19	21
TCGA-EK-A2RE-01A	CESC	Primary Tumor	6690	137	2	8825	160	14	19
TCGA-EK-A2RJ-01A	CESC	Primary Tumor	767	8	0	462	2	1	1
TCGA-EK-A2RK-01A	CESC	Primary Tumor	19389	196	0	13838	238	12	25
TCGA-EK-A2RL-01A	CESC	Primary Tumor	568	0	0	8035	154	9	1
TCGA-EK-A2RM-01A	CESC	Primary Tumor	752	10	0	6622	129	8	2
TCGA-EK-A2RN-01A	CESC	Primary Tumor	878	4	0	979	7	0	0
TCGA-EK-A2RO-01A	CESC	Primary Tumor	2421	22	0	10163	188	7	12
TCGA-EK-A3GJ-01A	CESC	Primary Tumor	65298	1384	85	39720	569	75	149
TCGA-EK-A3GK-01A	CESC	Primary Tumor	4122	82	5	19504	363	13	21
TCGA-EK-A3GM-01A	CESC	Primary Tumor	360	1	0	6298	109	7	2
TCGA-EK-A3GN-01A	CESC	Primary Tumor	293	1	0	3887	66	2	7
TCGA-EX-A1H5-01A	CESC	Primary Tumor	1856	6	0	22384	442	21	18
TCGA-EX-A1H6-01B	CESC	Primary Tumor	1299	9	0	5393	79	6	4
TCGA-EX-A3L1-01A	CESC	Primary Tumor	2437	48	0	7820	125	3	7
TCGA-EX-A449-01A	CESC	Primary Tumor	369	4	0	4735	85	8	2
TCGA-EX-A69L-01A	CESC	Primary Tumor	2072	25	0	10805	217	7	11
TCGA-EX-A69M-01A	CESC	Primary Tumor	443	3	0	1288	26	0	1
TCGA-EX-A8YF-01A	CESC	Primary Tumor	261	10	0	444	8	1	1
TCGA-FU-A23K-01A	CESC	Primary Tumor	1175	0	0	3905	49	0	0
TCGA-FU-A23L-01A	CESC	Primary Tumor	12482	195	0	21085	367	12	41
TCGA-FU-A2QG-01A	CESC	Primary Tumor	3205	85	0	6017	102	7	16
TCGA-FU-A3EO-01A	CESC	Primary Tumor	599	0	0	4370	38	2	1
TCGA-FU-A3EO-11A	CESC	Solid Tissue Normal	84	1	0	411	2	0	0
TCGA-FU-A3HY-01A	CESC	Primary Tumor	20612	441	19	42090	767	36	82
TCGA-FU-A3HZ-01A	CESC	Primary Tumor	182	4	0	750	17	0	2
TCGA-FU-A3NI-01A	CESC	Primary Tumor	875	3	0	11917	212	5	9
TCGA-FU-A3TQ-01A	CESC	Primary Tumor	74179	1638	0	36196	679	68	187
TCGA-FU-A3TX-01A	CESC	Primary Tumor	1739	7	0	26577	601	21	17
TCGA-FU-A3WB-01A	CESC	Primary Tumor	2141	11	0	25110	449	22	11
TCGA-FU-A3YQ-01A	CESC	Primary Tumor	52634	1331	73	18701	301	44	116
TCGA-FU-A40J-01A	CESC	Primary Tumor	1934	12	0	21405	372	12	14
TCGA-FU-A57G-01A	CESC	Primary Tumor	459	4	0	2372	59	3	1
TCGA-FU-A5XV-01A	CESC	Primary Tumor	5771	98	0	4730	109	9	23
TCGA-FU-A770-01A	CESC	Primary Tumor	663	15	0	3422	61	1	2
TCGA-GH-A9DA-01A	CESC	Primary Tumor	1873	21	0	17890	320	14	7
TCGA-HG-A2PA-01A	CESC	Primary Tumor	12054	316	20	15039	230	15	33
TCGA-HM-A3JJ-01A	CESC	Primary Tumor	542	13	0	345	4	0	3
TCGA-HM-A3JJ-11A	CESC	Solid Tissue Normal	50	2	0	124	0	0	0
TCGA-HM-A3JK-01A	CESC	Primary Tumor	483	8	0	2606	45	1	1
TCGA-HM-A4S6-01A	CESC	Primary Tumor	5888	134	0	15945	315	22	45
TCGA-HM-A6W2-01A	CESC	Primary Tumor	181	1	0	668	9	2	1
TCGA-HM-A6W2-06A	CESC	Metastatic	158	1	0	1955	42	2	1
TCGA-IR-A3L7-01A	CESC	Primary Tumor	756	2	0	8136	140	5	6
TCGA-IR-A3LA-01A	CESC	Primary Tumor	1444	11	0	18134	346	14	6
TCGA-IR-A3LB-01A	CESC	Primary Tumor	488	1	0	3130	56	3	1
TCGA-IR-A3LC-01A	CESC	Primary Tumor	649	11	0	5053	83	3	5
TCGA-IR-A3LF-01A	CESC	Primary Tumor	1180	9	0	10924	180	12	2
TCGA-IR-A3LH-01A	CESC	Primary Tumor	670	6	0	4462	78	7	7
TCGA-IR-A3LI-01A	CESC	Primary Tumor	2145	6	0	11236	176	11	3
TCGA-IR-A3LK-01A	CESC	Primary Tumor	15398	292	0	12281	171	19	54
TCGA-IR-A3LL-01A	CESC	Primary Tumor	129061	1321	84	35790	384	71	165
TCGA-JW-A5VG-01A	CESC	Primary Tumor	452	0	0	5270	95	5	3
TCGA-JW-A5VH-01A	CESC	Primary Tumor	64	0	0	413	7	0	1
TCGA-JW-A5VI-01A	CESC	Primary Tumor	8045	126	0	24041	484	29	37
TCGA-JW-A5VJ-01A	CESC	Primary Tumor	1869	38	0	3692	80	5	10
TCGA-JW-A5VK-01A	CESC	Primary Tumor	3396	38	0	11326	212	18	11
TCGA-JW-A5VL-01A	CESC	Primary Tumor	21841	531	34	24960	471	53	67
TCGA-JW-A69B-01A	CESC	Primary Tumor	60	0	0	119	0	0	0
TCGA-JW-A852-01A	CESC	Primary Tumor	1930	16	0	2295	30	0	5
TCGA-JW-AAVH-01A	CESC	Primary Tumor	1409	21	0	8414	126	5	6
TCGA-JX-A3PZ-01A	CESC	Primary Tumor	151	0	0	1452	24	2	0
TCGA-JX-A3Q0-01A	CESC	Primary Tumor	17030	393	0	8080	127	14	46
TCGA-JX-A3Q8-01A	CESC	Primary Tumor	1256	0	0	16275	291	7	14
TCGA-JX-A5QV-01A	CESC	Primary Tumor	1694	33	0	2375	47	3	3
TCGA-LP-A4AU-01A	CESC	Primary Tumor	1339	43	7	469	2	0	3
TCGA-LP-A4AV-01A	CESC	Primary Tumor	1880	4	0	1393	9	0	0
TCGA-LP-A4AW-01A	CESC	Primary Tumor	1007	10	0	555	0	0	0
TCGA-LP-A4AX-01A	CESC	Primary Tumor	182	0	0	1275	16	1	0
TCGA-LP-A5U2-01A	CESC	Primary Tumor	2702	9	0	39406	891	35	35
TCGA-LP-A5U3-01A	CESC	Primary Tumor	5740	153	0	10066	186	25	21
TCGA-LP-A7HU-01A	CESC	Primary Tumor	602	8	0	3478	59	3	1
TCGA-MA-AA3W-01A	CESC	Primary Tumor	292	9	0	247	2	0	1
TCGA-MA-AA3X-01A	CESC	Primary Tumor	786	16	0	2583	66	1	3
TCGA-MA-AA3Y-01A	CESC	Primary Tumor	13623	432	0	11164	156	7	53
TCGA-MA-AA3Z-01A	CESC	Primary Tumor	6502	132	0	10301	158	14	26
TCGA-MA-AA41-01A	CESC	Primary Tumor	2264	53	1	3460	44	4	10
TCGA-MA-AA42-01A	CESC	Primary Tumor	2343	72	0	1214	15	1	16
TCGA-MA-AA43-01A	CESC	Primary Tumor	1768	27	0	4038	65	1	2
TCGA-MU-A51Y-01A	CESC	Primary Tumor	25907	684	40	23228	421	32	88
TCGA-MU-A5YI-01A	CESC	Primary Tumor	1532	28	0	4621	79	3	2
TCGA-MU-A8JM-01A	CESC	Primary Tumor	31483	731	33	16204	273	31	70
TCGA-MY-A5BD-01A	CESC	Primary Tumor	2472	15	0	30289	569	28	20
TCGA-MY-A5BE-01A	CESC	Primary Tumor	2960	31	0	18379	368	16	15
TCGA-MY-A5BF-01A	CESC	Primary Tumor	17004	326	13	13493	248	28	55
TCGA-MY-A5BF-11A	CESC	Solid Tissue Normal	389	2	0	436	5	0	0
TCGA-MY-A913-01A	CESC	Primary Tumor	7376	223	16	10430	206	12	16
TCGA-PN-A8MA-01A	CESC	Primary Tumor	532	4	0	5593	97	6	3
TCGA-Q1-A5R1-01A	CESC	Primary Tumor	737	10	0	9240	162	1	9
TCGA-Q1-A5R2-01A	CESC	Primary Tumor	6303	48	0	8578	172	3	7
TCGA-Q1-A5R3-01A	CESC	Primary Tumor	10362	0	0	7363	63	11	1
TCGA-Q1-A6DT-01A	CESC	Primary Tumor	359	1	0	2828	46	3	2
TCGA-Q1-A6DV-01A	CESC	Primary Tumor	603	4	2	4519	82	3	1
TCGA-Q1-A6DW-01A	CESC	Primary Tumor	9081	279	0	8142	152	18	28
TCGA-Q1-A73O-01A	CESC	Primary Tumor	3874	76	0	2241	38	2	6
TCGA-Q1-A73P-01A	CESC	Primary Tumor	1333	23	0	9531	185	10	15
TCGA-Q1-A73Q-01A	CESC	Primary Tumor	619	9	0	4012	85	4	3
TCGA-Q1-A73R-01A	CESC	Primary Tumor	477	1	0	4390	66	5	1
TCGA-Q1-A73S-01A	CESC	Primary Tumor	2687	30	0	11761	223	10	8
TCGA-R2-A69V-01A	CESC	Primary Tumor	5516	74	0	2015	23	3	10
TCGA-RA-A741-01A	CESC	Primary Tumor	755	7	0	4810	91	4	2
TCGA-UC-A7PD-01A	CESC	Primary Tumor	1970	46	0	5752	110	0	4
TCGA-UC-A7PF-01A	CESC	Primary Tumor	2651	82	1	6539	120	3	6
TCGA-UC-A7PG-01A	CESC	Primary Tumor	4426	149	0	3088	37	3	13
TCGA-UC-A7PG-06A	CESC	Metastatic	2869	49	0	4393	74	5	8
TCGA-UC-A7PI-01A	CESC	Primary Tumor	577	1	0	5509	120	2	2
TCGA-VS-A8EB-01A	CESC	Primary Tumor	487	4	0	4245	74	3	1
TCGA-VS-A8EC-01A	CESC	Primary Tumor	1440	4	0	14275	262	5	5
TCGA-VS-A8EG-01A	CESC	Primary Tumor	7073	216	0	13541	248	11	27
TCGA-VS-A8EH-01A	CESC	Primary Tumor	729	8	0	6564	106	5	2
TCGA-VS-A8EI-01A	CESC	Primary Tumor	3528	76	0	5409	86	8	10
TCGA-VS-A8EJ-01A	CESC	Primary Tumor	580	0	0	5200	109	4	4
TCGA-VS-A8EK-01A	CESC	Primary Tumor	633	12	0	3745	71	3	6
TCGA-VS-A8EL-01A	CESC	Primary Tumor	19182	376	20	10121	164	21	44
TCGA-VS-A8Q8-01A	CESC	Primary Tumor	56706	1035	70	13765	184	43	130
TCGA-VS-A8Q9-01A	CESC	Primary Tumor	140	0	0	1247	20	1	1
TCGA-VS-A8QA-01A	CESC	Primary Tumor	773	2	0	8159	116	1	5
TCGA-VS-A8QC-01A	CESC	Primary Tumor	1553	27	0	8816	177	12	12
TCGA-VS-A8QF-01A	CESC	Primary Tumor	1384	22	0	7334	142	4	4
TCGA-VS-A8QH-01A	CESC	Primary Tumor	101	0	0	761	14	0	0
TCGA-VS-A8QM-01A	CESC	Primary Tumor	5173	151	0	6370	120	7	22
TCGA-VS-A94W-01A	CESC	Primary Tumor	1721	10	0	19439	338	16	16
TCGA-VS-A94X-01A	CESC	Primary Tumor	487	35	4	783	2	2	3
TCGA-VS-A94Y-01A	CESC	Primary Tumor	177	1	0	726	12	1	2
TCGA-VS-A94Z-01A	CESC	Primary Tumor	1904	16	0	14479	276	12	13
TCGA-VS-A950-01A	CESC	Primary Tumor	1995	36	9	5713	107	4	3
TCGA-VS-A952-01A	CESC	Primary Tumor	95	2	0	315	2	1	0
TCGA-VS-A953-01A	CESC	Primary Tumor	1469	23	0	6906	121	7	8
TCGA-VS-A954-01A	CESC	Primary Tumor	1180	11	0	5255	93	11	8
TCGA-VS-A957-01A	CESC	Primary Tumor	374	0	0	5124	91	3	3
TCGA-VS-A958-01A	CESC	Primary Tumor	1157	22	0	1187	20	3	0
TCGA-VS-A959-01A	CESC	Primary Tumor	2360	46	0	4933	98	3	10
TCGA-VS-A9U5-01A	CESC	Primary Tumor	210	4	0	1083	22	3	1
TCGA-VS-A9U6-01A	CESC	Primary Tumor	444	8	0	2944	45	0	3
TCGA-VS-A9U7-01A	CESC	Primary Tumor	9283	146	18	20239	378	29	16
TCGA-VS-A9UB-01A	CESC	Primary Tumor	482	4	0	1063	16	0	1
TCGA-VS-A9UC-01A	CESC	Primary Tumor	2076	46	0	4454	69	1	3
TCGA-VS-A9UD-01A	CESC	Primary Tumor	1179	9	0	3574	57	1	1
TCGA-VS-A9UH-01A	CESC	Primary Tumor	5811	75	0	8851	177	5	12
[truncated: 9,062 more rows]

## Sheet: Supplementary Data 2
Supplementary Data 2: APOBEC-signature mutations of TCGA tumors
TCGA ID	Cancer	APOBEC_MutLoad_MinEstimate
TCGA.OR.A5JB.01A.11D.A29I.10	ACC	49
TCGA.OR.A5K9.01A.11D.A29I.10	ACC	15
TCGA.OR.A5LO.01A.11D.A29I.10	ACC	12
TCGA.OR.A5J3.01A.11D.A29I.10	ACC	0
TCGA.OR.A5J6.01A.31D.A29I.10	ACC	0
TCGA.OR.A5J8.01A.11D.A29I.10	ACC	0
TCGA.OR.A5JX.01A.11D.A29I.10	ACC	0
TCGA.OR.A5L3.01A.11D.A29I.10	ACC	0
TCGA.OR.A5L9.01A.11D.A29I.10	ACC	0
TCGA.OR.A5LA.01A.11D.A29I.10	ACC	0
TCGA.OR.A5LD.01A.11D.A29I.10	ACC	0
TCGA.OR.A5LK.01A.11D.A29I.10	ACC	0
TCGA.OR.A5LL.01A.11D.A29I.10	ACC	0
TCGA.PA.A5YG.01A.11D.A29I.10	ACC	0
TCGA.PK.A5H8.01A.11D.A29I.10	ACC	0
TCGA.OR.A5JL.01A.11D.A29I.10	ACC	0
TCGA.OR.A5J1.01A.11D.A29I.10	ACC	0
TCGA.OR.A5J2.01A.11D.A29I.10	ACC	0
TCGA.OR.A5KV.01A.11D.A29I.10	ACC	0
TCGA.OR.A5JC.01A.11D.A29I.10	ACC	0
TCGA.OR.A5JQ.01A.11D.A29I.10	ACC	0
TCGA.OR.A5LP.01A.11D.A29I.10	ACC	0
TCGA.OR.A5LR.01A.11D.A29I.10	ACC	0
TCGA.OR.A5JW.01A.11D.A29I.10	ACC	0
TCGA.OR.A5KT.01A.11D.A29I.10	ACC	0
TCGA.OR.A5KU.01A.11D.A29I.10	ACC	0
TCGA.OR.A5JI.01A.11D.A29I.10	ACC	0
TCGA.OR.A5K4.01A.11D.A29I.10	ACC	0
TCGA.OR.A5LC.01A.11D.A29I.10	ACC	0
TCGA.OR.A5KX.01A.11D.A29I.10	ACC	0
TCGA.OR.A5JP.01A.11D.A29I.10	ACC	0
TCGA.OR.A5J5.01A.11D.A29I.10	ACC	0
TCGA.OR.A5JY.01A.31D.A29I.10	ACC	0
TCGA.OR.A5KW.01A.11D.A29I.10	ACC	0
TCGA.OR.A5LJ.01A.11D.A29I.10	ACC	0
TCGA.OR.A5K2.01A.11D.A29I.10	ACC	0
TCGA.OR.A5J7.01A.11D.A29I.10	ACC	0
TCGA.OR.A5JT.01A.11D.A29I.10	ACC	0
TCGA.OR.A5L4.01A.11D.A29I.10	ACC	0
TCGA.OR.A5K5.01A.11D.A29I.10	ACC	0
TCGA.OR.A5JA.01A.11D.A29I.10	ACC	0
TCGA.OR.A5JK.01A.11D.A29I.10	ACC	0
TCGA.OR.A5JR.01A.11D.A29I.10	ACC	0
TCGA.PK.A5HB.01A.11D.A29I.10	ACC	0
TCGA.OR.A5K8.01A.11D.A29I.10	ACC	0
TCGA.OR.A5KZ.01A.11D.A29I.10	ACC	0
TCGA.OR.A5KO.01A.11D.A29I.10	ACC	0
TCGA.P6.A5OF.01A.11D.A29I.10	ACC	0
TCGA.OR.A5JV.01A.11D.A29I.10	ACC	0
TCGA.OR.A5JF.01A.11D.A29I.10	ACC	0
TCGA.OR.A5JD.01A.11D.A29I.10	ACC	0
TCGA.OR.A5LB.01A.11D.A29I.10	ACC	0
TCGA.MV.A51V.01A.11D.A26M.08	BLCA	994
TCGA.DK.A1AC.01A.11D.A13W.08	BLCA	743
TCGA.DK.A3WW.01A.22D.A23M.08	BLCA	679
TCGA.SY.A9G5.01A.11D.A38G.08	BLCA	572
TCGA.E7.A7XN.01A.11D.A34U.08	BLCA	552
TCGA.DK.A6B6.01A.11D.A30E.08	BLCA	549
TCGA.DK.A2I4.01A.11D.A21A.08	BLCA	534
TCGA.FD.A6TC.01A.21D.A339.08	BLCA	527
TCGA.K4.A54R.01A.11D.A26M.08	BLCA	524
TCGA.G2.A2EO.01A.11D.A17V.08	BLCA	482
TCGA.DK.A3X1.01A.12D.A22Z.08	BLCA	435
TCGA.XF.AAMG.01A.11D.A42E.08	BLCA	426
TCGA.ZF.A9RC.01A.11D.A38G.08	BLCA	412
TCGA.XF.A9T8.01A.11D.A391.08	BLCA	411
TCGA.G2.AA3B.01A.11D.A391.08	BLCA	400
TCGA.ZF.AA4X.01A.11D.A38G.08	BLCA	393
TCGA.DK.AA71.01A.31D.A391.08	BLCA	376
TCGA.XF.A9T5.01A.11D.A42E.08	BLCA	374
TCGA.ZF.A9R7.01A.11D.A38G.08	BLCA	370
TCGA.BT.A0YX.01A.11D.A10S.08	BLCA	367
TCGA.ZF.AA51.01A.21D.A391.08	BLCA	345
TCGA.G2.A3VY.01A.11D.A22Z.08	BLCA	336
TCGA.E5.A4U1.01A.11D.A31L.08	BLCA	316
TCGA.S5.A6DX.01A.11D.A31L.08	BLCA	312
TCGA.2F.A9KO.01A.11D.A38G.08	BLCA	292
TCGA.LT.A5Z6.01A.11D.A289.08	BLCA	291
TCGA.DK.AA6S.01A.21D.A391.08	BLCA	283
TCGA.4Z.AA7W.01A.11D.A391.08	BLCA	278
TCGA.XF.A9T0.01A.11D.A391.08	BLCA	273
TCGA.FD.A3SS.01A.12D.A22Z.08	BLCA	266
TCGA.DK.A1A3.01A.11D.A13W.08	BLCA	256
TCGA.ZF.AA4V.01A.11D.A38G.08	BLCA	247
TCGA.4Z.AA7M.01A.11D.A391.08	BLCA	246
TCGA.XF.A9SI.01A.11D.A391.08	BLCA	244
TCGA.BT.A3PH.01A.11D.A21Z.08	BLCA	243
TCGA.BT.A20J.01A.11D.A14W.08	BLCA	237
TCGA.XF.AAML.01A.11D.A42E.08	BLCA	229
TCGA.XF.AAN2.01A.11D.A42E.08	BLCA	229
TCGA.KQ.A41R.01A.21D.A34U.08	BLCA	225
TCGA.DK.A3IU.01A.11D.A20D.08	BLCA	217
TCGA.GV.A3JZ.01A.11D.A21A.08	BLCA	216
TCGA.UY.A9PF.01A.11D.A38G.08	BLCA	208
TCGA.XF.AAN0.01A.11D.A42E.08	BLCA	204
TCGA.DK.A3IT.01A.31D.A20D.08	BLCA	202
TCGA.E7.A6MD.01A.41D.A34U.08	BLCA	202
TCGA.DK.A3IN.01A.11D.A20D.08	BLCA	200
TCGA.DK.AA6L.01A.11D.A391.08	BLCA	196
TCGA.UY.A9PB.01A.11D.A38G.08	BLCA	196
TCGA.E5.A4TZ.01A.11D.A31L.08	BLCA	188
TCGA.FD.A62P.01A.32D.A30E.08	BLCA	188
TCGA.UY.A9PH.01A.11D.A38G.08	BLCA	188
TCGA.FD.A5BX.01A.11D.A26M.08	BLCA	187
TCGA.HQ.A5NE.01A.12D.A289.08	BLCA	187
TCGA.FD.A3SO.01A.11D.A22Z.08	BLCA	185
TCGA.DK.AA75.01A.11D.A391.08	BLCA	179
TCGA.G2.AA3D.01A.11D.A391.08	BLCA	177
TCGA.BT.A2LB.01A.11D.A18F.08	BLCA	175
TCGA.BT.A3PJ.01A.21D.A21Z.08	BLCA	173
TCGA.GD.A3OP.01A.21D.A21Z.08	BLCA	173
TCGA.2F.A9KT.01A.11D.A38G.08	BLCA	169
TCGA.DK.A3IS.01A.21D.A21A.08	BLCA	169
TCGA.UY.A78K.01A.11D.A339.08	BLCA	165
TCGA.K4.A5RJ.01A.11D.A289.08	BLCA	165
TCGA.G2.A3IE.01A.11D.A20D.08	BLCA	165
TCGA.H4.A2HQ.01A.11D.A17V.08	BLCA	163
TCGA.GU.AATO.01A.11D.A391.08	BLCA	163
TCGA.4Z.AA7R.01A.11D.A391.08	BLCA	162
TCGA.E7.A7DV.01A.11D.A339.08	BLCA	154
TCGA.4Z.AA84.01A.11D.A391.08	BLCA	153
TCGA.FD.A6TA.01A.12D.A339.08	BLCA	150
TCGA.4Z.AA80.01A.11D.A391.08	BLCA	150
TCGA.CF.A1HR.01A.11D.A13W.08	BLCA	150
TCGA.FD.A3SN.01A.12D.A22Z.08	BLCA	148
TCGA.KQ.A41P.01A.12D.A339.08	BLCA	148
TCGA.XF.A9ST.01A.11D.A42E.08	BLCA	147
TCGA.FD.A43X.01A.11D.A23U.08	BLCA	146
TCGA.K4.A6MB.01A.11D.A31L.08	BLCA	143
TCGA.CF.A47X.01A.31D.A23U.08	BLCA	143
TCGA.FD.A6TG.01A.11D.A32B.08	BLCA	141
TCGA.E7.A7DU.01A.11D.A32B.08	BLCA	138
TCGA.XF.AAN5.01A.11D.A42E.08	BLCA	138
TCGA.4Z.AA7Y.01A.11D.A391.08	BLCA	137
TCGA.XF.A9SM.01A.11D.A42E.08	BLCA	136
TCGA.GV.A6ZA.01A.12D.A339.08	BLCA	135
TCGA.GV.A3JX.01A.11D.A20D.08	BLCA	133
TCGA.E7.A541.01A.11D.A26M.08	BLCA	131
TCGA.GU.AATP.01A.11D.A391.08	BLCA	131
TCGA.BT.A20R.01A.12D.A16O.08	BLCA	128
TCGA.KQ.A41S.01A.12D.A339.08	BLCA	128
TCGA.DK.A1A5.01A.11D.A13W.08	BLCA	128
TCGA.FJ.A3Z7.01A.12D.A23M.08	BLCA	127
TCGA.DK.AA6U.01A.11D.A391.08	BLCA	125
TCGA.XF.A9SJ.01A.11D.A391.08	BLCA	124
TCGA.G2.A2EF.01A.12D.A18F.08	BLCA	122
TCGA.GD.A6C6.01A.21D.A31L.08	BLCA	120
TCGA.FD.A6TE.01A.12D.A339.08	BLCA	118
TCGA.DK.A1AB.01A.11D.A13W.08	BLCA	118
TCGA.BT.A20T.01A.11D.A14W.08	BLCA	117
TCGA.ZF.A9R4.01A.11D.A38G.08	BLCA	116
TCGA.S5.AA26.01A.11D.A38G.08	BLCA	116
TCGA.DK.A1A6.01A.11D.A13W.08	BLCA	116
TCGA.G2.A2EJ.01A.11D.A17V.08	BLCA	115
TCGA.XF.A9SY.01A.21D.A42E.08	BLCA	114
TCGA.DK.AA6W.01A.12D.A391.08	BLCA	114
TCGA.K4.A83P.01A.11D.A34U.08	BLCA	113
TCGA.E7.A4IJ.01A.31D.A26M.08	BLCA	113
TCGA.GD.A2C5.01A.12D.A17V.08	BLCA	112
TCGA.DK.A2I1.01A.11D.A17V.08	BLCA	111
TCGA.XF.A9SP.01A.11D.A391.08	BLCA	108
TCGA.CU.A3YL.01A.11D.A22Z.08	BLCA	108
TCGA.GU.A767.01A.11D.A32B.08	BLCA	108
TCGA.R3.A69X.01A.22D.A30E.08	BLCA	108
TCGA.GU.A42P.01A.11D.A23U.08	BLCA	107
TCGA.GC.A6I1.01A.12D.A31L.08	BLCA	105
TCGA.KQ.A41O.01A.12D.A34U.08	BLCA	105
TCGA.FD.A3B6.01A.21D.A20D.08	BLCA	104
TCGA.ZF.A9RL.01A.11D.A38G.08	BLCA	104
TCGA.XF.AAMZ.01A.11D.A42E.08	BLCA	104
TCGA.FD.A6TB.01A.12D.A339.08	BLCA	103
TCGA.CU.A3KJ.01A.11D.A21A.08	BLCA	102
TCGA.4Z.AA86.01A.11D.A391.08	BLCA	102
TCGA.ZF.AA53.01A.11D.A391.08	BLCA	100
TCGA.4Z.AA7Q.01A.11D.A391.08	BLCA	100
TCGA.G2.A2EL.01A.12D.A18F.08	BLCA	100
TCGA.DK.AA74.01A.11D.A391.08	BLCA	99
TCGA.2F.A9KR.01A.11D.A38G.08	BLCA	99
TCGA.G2.AA3C.01A.21D.A391.08	BLCA	99
TCGA.E7.A5KF.01A.11D.A289.08	BLCA	99
TCGA.ZF.A9R0.01A.11D.A38G.08	BLCA	98
TCGA.4Z.AA81.01A.11D.A391.08	BLCA	98
TCGA.UY.A78L.01A.12D.A339.08	BLCA	98
TCGA.CU.A5W6.01A.11D.A289.08	BLCA	97
TCGA.G2.A2ES.01A.11D.A17V.08	BLCA	96
TCGA.K4.A6FZ.01A.11D.A31L.08	BLCA	92
TCGA.XF.AAMQ.01A.11D.A42E.08	BLCA	92
TCGA.ZF.AA4W.01A.12D.A38G.08	BLCA	91
TCGA.GC.A3RC.01A.11D.A22Z.08	BLCA	90
TCGA.ZF.AA54.01A.11D.A391.08	BLCA	87
TCGA.BT.A42F.01A.11D.A23U.08	BLCA	85
TCGA.GU.A766.01A.11D.A32B.08	BLCA	84
TCGA.GC.A3YS.01A.11D.A23M.08	BLCA	84
TCGA.K4.AAQO.01A.11D.A38G.08	BLCA	83
TCGA.DK.A3IQ.01A.31D.A20D.08	BLCA	83
TCGA.FD.A3SM.01A.11D.A22Z.08	BLCA	82
TCGA.4Z.AA87.01A.11D.A391.08	BLCA	81
TCGA.C4.A0F6.01A.11D.A10S.08	BLCA	80
TCGA.GC.A3I6.01A.11D.A20D.08	BLCA	80
TCGA.FJ.A3ZF.01A.11D.A23M.08	BLCA	79
TCGA.BT.A42C.01A.11D.A23M.08	BLCA	77
TCGA.FD.A3NA.01A.11D.A21A.08	BLCA	75
TCGA.XF.AAN3.01A.11D.A42E.08	BLCA	75
TCGA.GU.A42Q.01A.11D.A23U.08	BLCA	74
TCGA.K4.A3WS.01A.11D.A22Z.08	BLCA	73
TCGA.CF.A27C.01A.11D.A16O.08	BLCA	73
TCGA.BT.A3PK.01A.21D.A21Z.08	BLCA	73
TCGA.DK.AA76.01A.11D.A391.08	BLCA	72
TCGA.ZF.AA58.01A.12D.A42E.08	BLCA	71
TCGA.GC.A3OO.01A.11D.A22Z.08	BLCA	69
TCGA.BT.A42E.01A.11D.A23U.08	BLCA	69
TCGA.DK.AA6P.01A.11D.A391.08	BLCA	68
TCGA.ZF.A9R9.01A.11D.A38G.08	BLCA	68
TCGA.FD.A3SJ.01A.12D.A22Z.08	BLCA	67
TCGA.GV.A3QH.01A.11D.A21Z.08	BLCA	67
TCGA.K4.A5RH.01A.11D.A30E.08	BLCA	67
TCGA.GD.A76B.01A.11D.A32B.08	BLCA	67
TCGA.XF.AAMX.01A.11D.A42E.08	BLCA	67
TCGA.K4.A3WU.01B.11D.A23M.08	BLCA	66
TCGA.GV.A3QI.01A.11D.A21Z.08	BLCA	65
TCGA.UY.A9PE.01A.11D.A38G.08	BLCA	64
TCGA.DK.A1AF.01A.11D.A13W.08	BLCA	64
TCGA.ZF.A9RD.01A.11D.A42E.08	BLCA	64
TCGA.G2.A2EC.01A.11D.A17V.08	BLCA	64
TCGA.BL.A3JM.01A.12D.A21A.08	BLCA	63
TCGA.FD.A62O.01A.11D.A30E.08	BLCA	63
TCGA.DK.AA6R.01A.11D.A42E.08	BLCA	62
TCGA.CF.A9FF.01A.11D.A38G.08	BLCA	62
TCGA.4Z.AA89.01A.11D.A391.08	BLCA	62
TCGA.GC.A6I3.01A.11D.A31L.08	BLCA	62
TCGA.CF.A3MG.01A.11D.A20D.08	BLCA	62
TCGA.DK.A1AD.01A.11D.A13W.08	BLCA	61
TCGA.GU.AATQ.01A.11D.A391.08	BLCA	60
TCGA.DK.A2I6.01A.12D.A18F.08	BLCA	59
TCGA.C4.A0F1.01A.11D.A10S.08	BLCA	59
TCGA.UY.A78O.01A.12D.A339.08	BLCA	59
TCGA.XF.A9SZ.01A.11D.A391.08	BLCA	58
TCGA.GC.A3RB.01A.12D.A21Z.08	BLCA	58
TCGA.ZF.A9RF.01A.11D.A38G.08	BLCA	58
TCGA.XF.A9SK.01A.11D.A42E.08	BLCA	57
TCGA.GU.A42R.01A.11D.A23M.08	BLCA	56
TCGA.FD.A3B5.01A.11D.A20D.08	BLCA	55
TCGA.E7.A3X6.01A.12D.A22Z.08	BLCA	54
TCGA.FD.A3B3.01A.12D.A202.08	BLCA	54
TCGA.ZF.A9R2.01A.11D.A391.08	BLCA	53
TCGA.FD.A6TH.01A.11D.A32B.08	BLCA	52
TCGA.XF.A9SL.01A.11D.A391.08	BLCA	51
TCGA.DK.A1AG.01A.11D.A13W.08	BLCA	49
TCGA.ZF.A9RN.01A.11D.A42E.08	BLCA	49
TCGA.BT.A20N.01A.11D.A14W.08	BLCA	48
TCGA.BT.A20O.01A.21D.A14W.08	BLCA	48
TCGA.DK.AA77.01A.11D.A391.08	BLCA	48
TCGA.DK.A6B5.01A.11D.A31L.08	BLCA	48
TCGA.DK.A3IK.01A.32D.A21A.08	BLCA	47
TCGA.UY.A78M.01A.21D.A34U.08	BLCA	47
TCGA.FD.A6TF.01A.52D.A32B.08	BLCA	47
TCGA.4Z.AA7O.01A.31D.A391.08	BLCA	46
TCGA.GV.A40E.01A.12D.A23M.08	BLCA	45
TCGA.UY.A9PD.01A.11D.A38G.08	BLCA	45
TCGA.ZF.AA4N.01A.11D.A38G.08	BLCA	43
TCGA.XF.A8HH.01A.11D.A38G.08	BLCA	43
TCGA.KQ.A41Q.01A.11D.A339.08	BLCA	43
TCGA.DK.AA6Q.01A.11D.A391.08	BLCA	43
TCGA.DK.AA6X.01A.12D.A42E.08	BLCA	43
TCGA.YC.A8S6.01A.31D.A38G.08	BLCA	43
TCGA.GC.A3WC.01A.31D.A22Z.08	BLCA	42
TCGA.FD.A5BT.01A.11D.A26M.08	BLCA	41
TCGA.5N.A9KI.01A.31D.A42E.08	BLCA	41
TCGA.LC.A66R.01A.41D.A30E.08	BLCA	41
TCGA.BL.A5ZZ.01A.31D.A30E.08	BLCA	41
TCGA.UY.A8OB.01A.12D.A42E.08	BLCA	40
TCGA.XF.A9T6.01A.11D.A42E.08	BLCA	40
TCGA.PQ.A6FI.01A.11D.A31L.08	BLCA	40
TCGA.FD.A43N.01A.11D.A23U.08	BLCA	40
TCGA.C4.A0EZ.01A.21D.A10S.08	BLCA	40
TCGA.XF.AAMY.01A.11D.A42E.08	BLCA	40
TCGA.FD.A5C1.01A.11D.A289.08	BLCA	40
TCGA.E5.A2PC.01A.11D.A202.08	BLCA	39
TCGA.FD.A6TD.01A.51D.A339.08	BLCA	39
TCGA.XF.A8HI.01A.11D.A38G.08	BLCA	39
TCGA.DK.A1AE.01A.11D.A13W.08	BLCA	39
TCGA.E7.A5KE.01A.11D.A289.08	BLCA	39
TCGA.BT.A20U.01A.11D.A14W.08	BLCA	38
TCGA.XF.A9T3.01A.11D.A42E.08	BLCA	38
TCGA.DK.A6B2.01A.11D.A30E.08	BLCA	38
TCGA.DK.A2HX.01A.12D.A18F.08	BLCA	38
TCGA.K4.A4AC.01A.21D.A26M.08	BLCA	37
TCGA.FD.A6TK.01A.42D.A339.08	BLCA	37
TCGA.GV.A3QK.01B.11D.A23M.08	BLCA	37
TCGA.BT.A20Q.01A.11D.A14W.08	BLCA	36
TCGA.ZF.AA52.01A.12D.A391.08	BLCA	36
TCGA.CU.A72E.01A.12D.A339.08	BLCA	36
TCGA.2F.A9KP.01A.11D.A38G.08	BLCA	36
TCGA.FD.A5BZ.01A.11D.A289.08	BLCA	35
TCGA.HQ.A2OE.01A.11D.A202.08	BLCA	35
TCGA.BT.A2LA.01A.11D.A18F.08	BLCA	34
TCGA.XF.A9T2.01A.11D.A42E.08	BLCA	34
TCGA.G2.AA3F.01A.12D.A42E.08	BLCA	33
TCGA.GD.A3OQ.01A.32D.A21Z.08	BLCA	33
TCGA.DK.A6AV.01A.12D.A30E.08	BLCA	33
TCGA.E7.A85H.01A.11D.A34U.08	BLCA	33
TCGA.XF.AAMR.01A.31D.A42E.08	BLCA	33
TCGA.BL.A13I.01A.11D.A13W.08	BLCA	32
TCGA.YC.A9TC.01A.22D.A391.08	BLCA	32
TCGA.ZF.AA56.01A.31D.A391.08	BLCA	32
TCGA.FD.A3B8.01A.31D.A20D.08	BLCA	32
TCGA.FD.A3SR.01A.11D.A22Z.08	BLCA	32
TCGA.FD.A3SP.01A.31D.A22Z.08	BLCA	31
TCGA.GU.A764.01A.11D.A34U.08	BLCA	31
TCGA.E7.A7PW.01A.11D.A34U.08	BLCA	31
TCGA.DK.A6B1.01A.12D.A30E.08	BLCA	30
TCGA.UY.A9PA.01A.11D.A38G.08	BLCA	30
TCGA.DK.A2I2.01A.11D.A17V.08	BLCA	29
TCGA.GV.A40G.01A.11D.A23M.08	BLCA	29
TCGA.BL.A13J.01A.11D.A10S.08	BLCA	28
TCGA.DK.A3IV.01A.22D.A21A.08	BLCA	27
TCGA.FD.A3SL.01A.21D.A22Z.08	BLCA	27
TCGA.BL.A0C8.01A.11D.A10S.08	BLCA	26
TCGA.GC.A3RD.01A.12D.A22Z.08	BLCA	26
TCGA.BT.A20P.01A.11D.A14W.08	BLCA	25
TCGA.CU.A3QU.01A.11D.A22Z.08	BLCA	25
TCGA.KQ.A41N.01A.11D.A339.08	BLCA	25
TCGA.ZF.A9R3.01A.11D.A38G.08	BLCA	25
TCGA.ZF.A9R1.01A.11D.A391.08	BLCA	25
TCGA.CU.A0YO.01A.11D.A10S.08	BLCA	25
TCGA.K4.A5RI.01A.11D.A289.08	BLCA	24
TCGA.YF.AA3M.01A.11D.A42E.08	BLCA	24
TCGA.GV.A3JW.01A.11D.A20D.08	BLCA	22
TCGA.GC.A3BM.01A.11D.A22Z.08	BLCA	22
TCGA.CF.A47V.01A.11D.A23U.08	BLCA	22
TCGA.4Z.AA82.01A.11D.A391.08	BLCA	21
TCGA.4Z.AA83.01A.11D.A391.08	BLCA	21
TCGA.E7.A97P.01A.11D.A38G.08	BLCA	20
TCGA.XF.AAMT.01A.11D.A42E.08	BLCA	19
TCGA.G2.A2EK.01A.22D.A18F.08	BLCA	19
TCGA.H4.A2HO.01A.11D.A17V.08	BLCA	18
TCGA.XF.AAN4.01A.11D.A42E.08	BLCA	18
TCGA.ZF.AA5H.01A.11D.A391.08	BLCA	18
TCGA.CF.A3MI.01A.11D.A20D.08	BLCA	17
TCGA.ZF.AA5P.01A.11D.A391.08	BLCA	17
TCGA.FT.A3EE.01A.11D.A202.08	BLCA	16
TCGA.XF.A9SW.01A.11D.A42E.08	BLCA	16
TCGA.DK.A3X2.01A.11D.A22Z.08	BLCA	16
TCGA.PQ.A6FN.01A.11D.A31L.08	BLCA	15
TCGA.FD.A3SQ.01A.21D.A22Z.08	BLCA	15
TCGA.2F.A9KW.01A.11D.A38G.08	BLCA	15
TCGA.GU.A762.01A.11D.A339.08	BLCA	15
TCGA.CF.A47Y.01A.11D.A23U.08	BLCA	15
TCGA.DK.A1A7.01A.11D.A13W.08	BLCA	15
TCGA.XF.A9SX.01A.21D.A391.08	BLCA	15
TCGA.G2.A3IB.01A.11D.A20D.08	BLCA	15
TCGA.BT.A2LD.01A.12D.A20D.08	BLCA	14
TCGA.FJ.A3ZE.01A.11D.A23M.08	BLCA	14
TCGA.ZF.AA4R.01A.11D.A38G.08	BLCA	14
TCGA.CF.A7I0.01A.22D.A34U.08	BLCA	14
TCGA.FD.A3N6.01A.11D.A21A.08	BLCA	14
TCGA.BT.A20V.01A.11D.A14W.08	BLCA	13
TCGA.GU.A763.01A.11D.A32B.08	BLCA	13
TCGA.SY.A9G0.01A.12D.A38G.08	BLCA	13
TCGA.GV.A3QG.01A.11D.A21Z.08	BLCA	13
TCGA.GD.A3OS.01A.12D.A21Z.08	BLCA	13
TCGA.4Z.AA7N.01A.11D.A391.08	BLCA	13
TCGA.E7.A677.01A.11D.A30E.08	BLCA	13
TCGA.BT.A20W.01A.21D.A14W.08	BLCA	12
TCGA.K4.A4AB.01B.12D.A289.08	BLCA	12
TCGA.GV.A3QF.01A.31D.A22Z.08	BLCA	12
TCGA.GV.A3JV.01A.11D.A21Z.08	BLCA	12
TCGA.HQ.A5ND.01A.11D.A26M.08	BLCA	12
TCGA.XF.AAN7.01A.11D.A42E.08	BLCA	11
TCGA.E7.A3Y1.01A.11D.A22Z.08	BLCA	11
TCGA.FD.A5C0.01A.11D.A289.08	BLCA	11
TCGA.FD.A5BS.01A.21D.A26M.08	BLCA	11
TCGA.E7.A97Q.01A.11D.A38G.08	BLCA	11
TCGA.2F.A9KQ.01A.11D.A38G.08	BLCA	10
TCGA.5N.A9KM.01A.11D.A42E.08	BLCA	10
TCGA.FD.A5BY.01A.31D.A289.08	BLCA	10
TCGA.DK.A1AA.01A.11D.A13W.08	BLCA	10
TCGA.DK.A3WX.01A.22D.A22Z.08	BLCA	9
TCGA.E7.A519.01A.11D.A26M.08	BLCA	9
TCGA.CF.A5UA.01A.11D.A289.08	BLCA	9
TCGA.DK.AA6M.01A.11D.A391.08	BLCA	8
TCGA.XF.A9SV.01A.21D.A42E.08	BLCA	8
TCGA.FD.A3B7.01A.31D.A20D.08	BLCA	8
TCGA.XF.A9T4.01A.11D.A391.08	BLCA	8
TCGA.XF.AAN1.01A.31D.A42E.08	BLCA	8
TCGA.BT.A20X.01A.11D.A16O.08	BLCA	7
TCGA.FD.A5BV.01A.11D.A26M.08	BLCA	7
TCGA.C4.A0F0.01A.12D.A10S.08	BLCA	7
TCGA.FJ.A3Z9.01A.11D.A26M.08	BLCA	7
TCGA.DK.A3WY.01A.11D.A22Z.08	BLCA	7
TCGA.FD.A5BU.01A.31D.A26M.08	BLCA	7
TCGA.CF.A3MH.01A.11D.A20D.08	BLCA	6
TCGA.K4.A3WV.01A.11D.A22Z.08	BLCA	1
TCGA.CU.A0YR.01A.12D.A10S.08	BLCA	1
TCGA.CU.A0YN.01A.21D.A10S.08	BLCA	1
TCGA.FD.A43U.01A.11D.A23U.08	BLCA	1
TCGA.CF.A5U8.01A.11D.A289.08	BLCA	1
TCGA.FJ.A871.01A.11D.A34U.08	BLCA	1
TCGA.HQ.A2OF.01A.11D.A26M.08	BLCA	1
TCGA.ZF.A9R5.01A.12D.A42E.08	BLCA	1
TCGA.DK.AA6T.01A.11D.A391.08	BLCA	1
TCGA.E7.A4XJ.01A.11D.A26M.08	BLCA	1
TCGA.FD.A43S.01A.21D.A23U.08	BLCA	1
TCGA.C4.A0F7.01A.11D.A10S.08	BLCA	1
TCGA.FD.A5BR.01A.11D.A26M.08	BLCA	1
TCGA.XF.AAN8.01A.11D.A42E.08	BLCA	1
TCGA.ZF.AA4T.01A.11D.A38G.08	BLCA	1
TCGA.DK.A3IL.01A.11D.A20D.08	BLCA	1
TCGA.FD.A3N5.01A.11D.A21A.08	BLCA	1
TCGA.ZF.AA5N.01A.11D.A42E.08	BLCA	1
TCGA.BT.A0S7.01A.11D.A10S.08	BLCA	1
TCGA.XF.AAME.01A.12D.A42E.08	BLCA	1
TCGA.XF.AAMH.01A.11D.A42E.08	BLCA	1
TCGA.DK.A6B0.01A.11D.A31L.08	BLCA	1
TCGA.DK.A6AW.01A.11D.A30E.08	BLCA	1
TCGA.FD.A6TI.01A.11D.A32B.08	BLCA	1
TCGA.DK.A3IM.01A.11D.A20D.08	BLCA	1
TCGA.CF.A47T.01A.11D.A23U.08	BLCA	1
TCGA.XF.AAMW.01A.11D.A42E.08	BLCA	1
TCGA.4Z.AA7S.01A.11D.A391.08	BLCA	1
TCGA.ZF.A9RE.01A.11D.A38G.08	BLCA	1
TCGA.ZF.A9RM.01A.11D.A38G.08	BLCA	1
TCGA.CF.A9FH.01A.11D.A38G.08	BLCA	1
TCGA.CF.A47S.01A.11D.A23U.08	BLCA	1
TCGA.XF.AAMJ.01A.11D.A42E.08	BLCA	1
TCGA.FD.A62N.01A.11D.A30E.08	BLCA	1
TCGA.FD.A3B4.01A.12D.A202.08	BLCA	1
TCGA.CF.A47W.01A.11D.A23U.08	BLCA	1
TCGA.ZF.AA4U.01A.11D.A38G.08	BLCA	1
TCGA.FD.A62S.01A.11D.A30E.08	BLCA	1
TCGA.CF.A9FM.01A.11D.A38G.08	BLCA	1
TCGA.XF.A9SU.01A.31D.A391.08	BLCA	1
TCGA.AC.A23H.01A.11D.A159.09	BRCA	2348
TCGA.D8.A1JA.01A.11D.A13L.09	BRCA	458
TCGA.D8.A27G.01A.11D.A16D.09	BRCA	423
TCGA.BH.A0B6.01A.11D.A19Y.09	BRCA	343
TCGA.C8.A26Y.01A.11D.A16D.09	BRCA	274
TCGA.BH.A2L8.01A.11D.A18P.09	BRCA	216
TCGA.AC.A5XS.01A.11D.A29N.09	BRCA	205
TCGA.EW.A1J5.01A.11D.A13L.09	BRCA	205
TCGA.D8.A1J8.01A.11D.A13L.09	BRCA	196
TCGA.GM.A2D9.01A.11D.A18P.09	BRCA	188
TCGA.PE.A5DE.01A.11D.A27P.09	BRCA	180
TCGA.E2.A10C.01A.21D.A10M.09	BRCA	177
TCGA.AR.A2LE.01A.11D.A17W.09	BRCA	146
TCGA.BH.A18P.01A.11D.A12B.09	BRCA	140
TCGA.BH.A0DZ.01A.11W.A019.09	BRCA	133
TCGA.AR.A0TX.01A.11D.A099.09	BRCA	129
TCGA.C8.A1HM.01A.12D.A135.09	BRCA	124
TCGA.AN.A0XW.01A.11D.A10G.09	BRCA	114
TCGA.BH.A0HP.01A.12D.A099.09	BRCA	114
TCGA.A8.A09G.01A.21W.A019.09	BRCA	99
TCGA.A2.A0YK.01A.22D.A117.09	BRCA	94
TCGA.A1.A0SI.01A.11D.A142.09	BRCA	89
TCGA.BH.A0W7.01A.11D.A10Y.09	BRCA	87
TCGA.E2.A1IN.01A.11D.A13L.09	BRCA	82
TCGA.D8.A27V.01A.12D.A17D.09	BRCA	80
TCGA.A8.A06Q.01A.11W.A050.09	BRCA	80
TCGA.A2.A0CX.01A.21W.A019.09	BRCA	78
TCGA.C8.A274.01A.11D.A16D.09	BRCA	74
TCGA.A2.A0EY.01A.11W.A050.09	BRCA	71
TCGA.D8.A1J9.01A.11D.A13L.09	BRCA	67
TCGA.A8.A094.01A.11W.A019.09	BRCA	62
TCGA.AC.A3W6.01A.12D.A228.09	BRCA	62
TCGA.C8.A12T.01A.11D.A10Y.09	BRCA	62
TCGA.D8.A1JN.01A.11D.A13L.09	BRCA	60
TCGA.E2.A2P6.01A.11D.A19Y.09	BRCA	59
TCGA.C8.A3M7.01A.12D.A21Q.09	BRCA	52
TCGA.A2.A0CR.01A.11D.A228.09	BRCA	52
TCGA.A2.A0SY.01A.31D.A099.09	BRCA	51
TCGA.E2.A1LG.01A.21D.A14K.09	BRCA	49
TCGA.C8.A12P.01A.11D.A10Y.09	BRCA	44
TCGA.A8.A095.01A.11W.A019.09	BRCA	43
TCGA.BH.A1F8.01A.11D.A13L.09	BRCA	42
TCGA.E2.A152.01A.11D.A12B.09	BRCA	42
TCGA.B6.A0IK.01A.12W.A071.09	BRCA	42
TCGA.A8.A0A7.01A.11W.A019.09	BRCA	42
TCGA.GM.A2DO.01A.11D.A19Y.09	BRCA	42
TCGA.AC.A2B8.01A.11D.A17D.09	BRCA	41
TCGA.C8.A275.01A.21D.A16D.09	BRCA	41
TCGA.A8.A08L.01A.11W.A019.09	BRCA	40
TCGA.BH.A0HF.01A.11W.A071.09	BRCA	37
TCGA.AO.A0J9.01A.11W.A050.09	BRCA	36
TCGA.A7.A56D.01A.11D.A27P.09	BRCA	35
TCGA.AO.A03N.01B.11D.A10M.09	BRCA	35
TCGA.EW.A1PB.01A.11D.A142.09	BRCA	35
TCGA.A2.A04W.01A.31D.A10Y.09	BRCA	35
TCGA.OL.A5RW.01A.11D.A28B.09	BRCA	34
TCGA.BH.A1FN.01A.11D.A13L.09	BRCA	32
TCGA.BH.A0HK.01A.11W.A071.09	BRCA	32
TCGA.BH.A0AW.01A.11W.A071.09	BRCA	32
TCGA.A7.A26H.01A.11D.A167.09	BRCA	31
TCGA.EW.A1OV.01A.11D.A142.09	BRCA	31
TCGA.BH.A18V.01A.11D.A12B.09	BRCA	30
TCGA.BH.A209.01A.11D.A17G.09	BRCA	29
TCGA.A1.A0SH.01A.11D.A099.09	BRCA	28
TCGA.E9.A1R4.01A.21D.A14G.09	BRCA	28
TCGA.A2.A4RW.01A.21D.A25Q.09	BRCA	28
TCGA.C8.A12Q.01A.11D.A10Y.09	BRCA	28
TCGA.EW.A3E8.01B.11D.A243.09	BRCA	27
TCGA.C8.A27B.01A.11D.A167.09	BRCA	27
TCGA.BH.A0B5.01A.11D.A12Q.09	BRCA	27
TCGA.BH.A1EV.01A.11D.A135.09	BRCA	25
TCGA.C8.A26V.01A.11D.A16D.09	BRCA	24
TCGA.A8.A09I.01A.22W.A050.09	BRCA	23
TCGA.A2.A0EQ.01A.11W.A050.09	BRCA	23
TCGA.B6.A0RV.01A.11D.A099.09	BRCA	23
TCGA.A8.A09N.01A.11W.A019.09	BRCA	23
TCGA.A8.A092.01A.11W.A019.09	BRCA	21
TCGA.EW.A1IW.01A.11D.A13L.09	BRCA	20
TCGA.BH.A0B0.01A.21D.A10Y.09	BRCA	20
TCGA.E2.A574.01A.11D.A29N.09	BRCA	20
TCGA.OL.A5DA.01A.11D.A27P.09	BRCA	19
TCGA.BH.A5J0.01A.11D.A27P.09	BRCA	19
TCGA.AC.A2QI.01A.12D.A19Y.09	BRCA	19
TCGA.AC.A3BB.01A.21D.A19Y.09	BRCA	19
TCGA.E2.A108.01A.13D.A10M.09	BRCA	18
TCGA.GM.A3NW.01A.21D.A228.09	BRCA	18
TCGA.GM.A2DH.01A.11D.A17W.09	BRCA	18
TCGA.BH.A0DX.01A.11D.A10Y.09	BRCA	18
TCGA.AC.A23C.01A.12D.A167.09	BRCA	18
TCGA.LQ.A4E4.01A.11D.A25Q.09	BRCA	17
TCGA.D8.A147.01A.11D.A10Y.09	BRCA	17
TCGA.AC.A3W5.01A.11D.A228.09	BRCA	17
TCGA.A7.A3IZ.01A.11D.A20S.09	BRCA	16
TCGA.E2.A1LH.01A.11D.A14G.09	BRCA	16
TCGA.BH.A18U.01A.21D.A12B.09	BRCA	16
TCGA.GM.A2DI.01A.31D.A18P.09	BRCA	16
TCGA.D8.A1JC.01A.11D.A13L.09	BRCA	16
TCGA.BH.A208.01A.11D.A159.09	BRCA	16
TCGA.A8.A07B.01A.11W.A019.09	BRCA	15
TCGA.AN.A0FJ.01A.11W.A019.09	BRCA	15
TCGA.A2.A0YH.01A.11D.A10G.09	BRCA	15
TCGA.AO.A0J4.01A.11W.A050.09	BRCA	15
TCGA.A2.A25A.01A.12D.A16D.09	BRCA	15
TCGA.A2.A0CM.01A.31W.A050.09	BRCA	15
TCGA.AN.A0FV.01A.11W.A019.09	BRCA	15
TCGA.EW.A1PC.01B.11D.A21Q.09	BRCA	15
TCGA.AC.A3W7.01A.11D.A228.09	BRCA	15
TCGA.E9.A3QA.01A.61D.A228.09	BRCA	14
TCGA.BH.A0BP.01A.11D.A10Y.09	BRCA	14
TCGA.PE.A5DD.01A.12D.A27P.09	BRCA	14
TCGA.C8.A12K.01A.21D.A10Y.09	BRCA	14
TCGA.E2.A1IH.01A.11D.A188.09	BRCA	13
TCGA.B6.A0RE.01A.11W.A071.09	BRCA	13
TCGA.LL.A5YL.01A.12D.A29N.09	BRCA	13
TCGA.BH.A0EE.01A.11W.A050.09	BRCA	13
TCGA.D8.A1JJ.01A.31D.A14K.09	BRCA	13
TCGA.D8.A27H.01A.11D.A16D.09	BRCA	12
TCGA.E2.A2P5.01A.11D.A19Y.09	BRCA	12
TCGA.AR.A256.01A.11D.A167.09	BRCA	12
TCGA.E2.A14P.01A.31D.A12B.09	BRCA	12
TCGA.A2.A0YD.01A.11D.A10G.09	BRCA	12
TCGA.C8.A26W.01A.11D.A16D.09	BRCA	12
TCGA.B6.A0WZ.01A.11D.A10G.09	BRCA	12
TCGA.C8.A1HK.01A.21D.A13L.09	BRCA	12
TCGA.AR.A1AK.01A.21D.A12Q.09	BRCA	12
TCGA.E2.A1LB.01A.11D.A142.09	BRCA	12
TCGA.A7.A4SA.01A.11D.A25Q.09	BRCA	12
TCGA.B6.A0IO.01A.11W.A050.09	BRCA	11
TCGA.AO.A129.01A.21D.A10M.09	BRCA	11
TCGA.A8.A08H.01A.21W.A019.09	BRCA	11
TCGA.E2.A14V.01A.11D.A12B.09	BRCA	11
TCGA.A2.A0CT.01A.31W.A071.09	BRCA	11
TCGA.A8.A075.01A.11D.A099.09	BRCA	11
TCGA.E2.A1AZ.01A.11D.A12Q.09	BRCA	11
TCGA.AR.A250.01A.31D.A167.09	BRCA	11
TCGA.AC.A62Y.01A.11D.A29N.09	BRCA	11
TCGA.BH.A1FC.01A.11D.A13L.09	BRCA	10
TCGA.AC.A5EH.01A.11D.A28B.09	BRCA	10
TCGA.PE.A5DC.01A.12D.A27P.09	BRCA	10
TCGA.D8.A1XM.01A.21D.A14K.09	BRCA	10
TCGA.AN.A0FL.01A.11W.A050.09	BRCA	10
TCGA.AN.A0FT.01A.11W.A050.09	BRCA	10
TCGA.A1.A0SF.01A.11D.A142.09	BRCA	10
TCGA.BH.A0BR.01A.21W.A12T.09	BRCA	10
TCGA.AO.A1KS.01A.11D.A13L.09	BRCA	10
TCGA.GM.A3XL.01A.11D.A22X.09	BRCA	10
TCGA.AO.A12D.01A.11D.A10Y.09	BRCA	9
TCGA.B6.A0I2.01A.11W.A050.09	BRCA	9
TCGA.D8.A13Y.01A.11D.A10Y.09	BRCA	9
TCGA.A8.A0A9.01A.11W.A019.09	BRCA	9
TCGA.A7.A4SF.01A.11D.A25Q.09	BRCA	9
TCGA.E2.A10B.01A.11D.A10M.09	BRCA	9
TCGA.AR.A2LH.01A.31D.A18P.09	BRCA	9
TCGA.BH.A0WA.01A.11D.A10G.09	BRCA	9
TCGA.D8.A1XJ.01A.11D.A14K.09	BRCA	9
TCGA.AR.A24H.01A.11D.A167.09	BRCA	9
TCGA.A8.A07E.01A.11W.A050.09	BRCA	9
TCGA.A2.A3XT.01A.11D.A22X.09	BRCA	9
TCGA.EW.A3U0.01A.11D.A228.09	BRCA	9
TCGA.E2.A15M.01A.11D.A12B.09	BRCA	9
TCGA.AC.A2FO.01A.11D.A17W.09	BRCA	9
TCGA.E9.A226.01A.21D.A159.09	BRCA	9
TCGA.AR.A1AS.01A.11D.A12Q.09	BRCA	9
TCGA.BH.A42V.01A.11D.A243.09	BRCA	9
TCGA.A7.A4SE.01A.11D.A25Q.09	BRCA	9
TCGA.BH.A0E1.01A.11W.A071.09	BRCA	8
TCGA.E9.A1NF.01A.11D.A14G.09	BRCA	8
TCGA.A8.A097.01A.11W.A050.09	BRCA	8
TCGA.E2.A14Y.01A.21D.A12B.09	BRCA	8
TCGA.E9.A228.01A.31D.A159.09	BRCA	8
TCGA.A8.A084.01A.21W.A019.09	BRCA	8
TCGA.A2.A0CW.01A.21D.A10Y.09	BRCA	8
TCGA.BH.A28O.01A.11D.A228.09	BRCA	8
TCGA.A8.A08B.01A.11W.A019.09	BRCA	8
TCGA.A8.A08P.01A.11W.A019.09	BRCA	8
TCGA.BH.A0AZ.01A.21D.A12Q.09	BRCA	8
TCGA.E2.A14Z.01A.11D.A10Y.09	BRCA	8
TCGA.AR.A1AI.01A.11D.A12Q.09	BRCA	8
TCGA.AO.A0JE.01A.11W.A071.09	BRCA	8
TCGA.A8.A081.01A.11W.A019.09	BRCA	8
TCGA.C8.A137.01A.11D.A10Y.09	BRCA	8
TCGA.EW.A1IX.01A.12D.A142.09	BRCA	8
TCGA.A8.A07O.01A.11W.A019.09	BRCA	8
TCGA.A1.A0SN.01A.11D.A142.09	BRCA	7
TCGA.AR.A2LN.01A.21D.A18P.09	BRCA	7
TCGA.A8.A085.01A.11W.A019.09	BRCA	7
TCGA.A2.A04X.01A.21W.A050.09	BRCA	7
TCGA.E9.A22B.01A.11D.A159.09	BRCA	7
TCGA.D8.A1JD.01A.11D.A13L.09	BRCA	7
TCGA.A7.A5ZW.01A.12D.A29N.09	BRCA	7
TCGA.AO.A0JA.01A.11W.A071.09	BRCA	7
TCGA.B6.A3ZX.01A.11D.A23C.09	BRCA	7
TCGA.B6.A40B.01A.11D.A23C.09	BRCA	7
TCGA.LL.A5YO.01A.21D.A28B.09	BRCA	7
TCGA.A2.A0YL.01A.21D.A10G.09	BRCA	7
TCGA.BH.A1F2.01A.31D.A13L.09	BRCA	7
TCGA.D8.A1Y2.01A.11D.A159.09	BRCA	7
TCGA.AO.A03V.01A.11D.A10Y.09	BRCA	7
TCGA.BH.A18F.01A.11D.A12B.09	BRCA	7
TCGA.BH.A18H.01A.11D.A12B.09	BRCA	7
TCGA.BH.A0B4.01A.11W.A019.09	BRCA	7
TCGA.B6.A0RH.01A.21D.A10Y.09	BRCA	7
TCGA.A7.A26G.01A.21D.A167.09	BRCA	6
TCGA.BH.A0DH.01A.11D.A099.09	BRCA	6
TCGA.E9.A22A.01A.11D.A159.09	BRCA	6
TCGA.AR.A0TS.01A.11D.A10Y.09	BRCA	6
TCGA.AR.A24U.01A.11D.A167.09	BRCA	6
TCGA.GM.A2DL.01A.11D.A18P.09	BRCA	6
TCGA.BH.A0B3.01A.11W.A071.09	BRCA	6
TCGA.C8.A1HF.01A.11D.A135.09	BRCA	6
TCGA.EW.A1IY.01A.11D.A188.09	BRCA	6
TCGA.B6.A408.01A.12D.A243.09	BRCA	5
TCGA.JL.A3YX.01A.11D.A22X.09	BRCA	5
TCGA.E9.A2JT.01A.22D.A18P.09	BRCA	4
TCGA.B6.A0RT.01A.21D.A099.09	BRCA	4
TCGA.A7.A0CH.01A.21W.A019.09	BRCA	1
TCGA.AR.A1AX.01A.11D.A12Q.09	BRCA	1
TCGA.AR.A24O.01A.11D.A167.09	BRCA	1
TCGA.OL.A5RU.01A.11D.A28B.09	BRCA	1
TCGA.A2.A1FX.01A.11D.A13L.09	BRCA	1
TCGA.E9.A1N9.01A.11D.A14G.09	BRCA	1
TCGA.E2.A10E.01A.21D.A10M.09	BRCA	1
TCGA.AO.A12E.01A.11D.A10M.09	BRCA	1
TCGA.AO.A0J8.01A.21D.A045.09	BRCA	1
TCGA.AR.A24Z.01A.11D.A167.09	BRCA	1
TCGA.A1.A0SQ.01A.21D.A142.09	BRCA	1
TCGA.B6.A0IG.01A.11W.A050.09	BRCA	1
TCGA.A1.A0SG.01A.11D.A142.09	BRCA	1
TCGA.A2.A0CP.01A.11W.A050.09	BRCA	1
TCGA.A2.A0CU.01A.12W.A050.09	BRCA	1
TCGA.A2.A0CV.01A.31D.A10Y.09	BRCA	1
TCGA.A2.A0D3.01A.11D.A10Y.09	BRCA	1
TCGA.A2.A0ES.01A.11D.A10Y.09	BRCA	1
TCGA.A2.A0T0.01A.22D.A099.09	BRCA	1
TCGA.A2.A0YI.01A.31D.A10M.09	BRCA	1
TCGA.A2.A4RY.01A.31D.A25Q.09	BRCA	1
TCGA.A7.A0D9.01A.31W.A071.09	BRCA	1
TCGA.A7.A13G.01A.11D.A13L.09	BRCA	1
TCGA.A7.A13H.01A.11D.A228.09	BRCA	1
TCGA.A7.A5ZX.01A.12D.A29N.09	BRCA	1
TCGA.A8.A06P.01A.11W.A019.09	BRCA	1
TCGA.A8.A083.01A.21W.A019.09	BRCA	1
TCGA.A8.A08Z.01A.21W.A019.09	BRCA	1
TCGA.A8.A090.01A.11W.A019.09	BRCA	1
TCGA.A8.A09A.01A.11W.A019.09	BRCA	1
TCGA.A8.A09Q.01A.11W.A019.09	BRCA	1
TCGA.A8.A09T.01A.11W.A019.09	BRCA	1
TCGA.A8.A0A6.01A.12W.A071.09	BRCA	1
TCGA.AN.A0AK.01A.21W.A019.09	BRCA	1
TCGA.AN.A0FY.01A.11W.A050.09	BRCA	1
TCGA.AN.A0XL.01A.11D.A10M.09	BRCA	1
TCGA.AO.A0JF.01A.11W.A071.09	BRCA	1
TCGA.AO.A12G.01A.11D.A10M.09	BRCA	1
TCGA.AO.A1KO.01A.31D.A188.09	BRCA	1
TCGA.AQ.A1H3.01A.31D.A13L.09	BRCA	1
TCGA.AR.A1AV.01A.21D.A12Q.09	BRCA	1
TCGA.AR.A24P.01A.11D.A167.09	BRCA	1
TCGA.AR.A24W.01A.11D.A17G.09	BRCA	1
TCGA.AR.A2LO.01A.31D.A18P.09	BRCA	1
TCGA.B6.A0IQ.01A.11W.A050.09	BRCA	1
TCGA.B6.A0RQ.01A.11D.A10Y.09	BRCA	1
TCGA.BH.A0B7.01A.12D.A10Y.09	BRCA	1
TCGA.BH.A0B8.01A.21W.A071.09	BRCA	1
TCGA.BH.A0BM.01A.11W.A071.09	BRCA	1
TCGA.BH.A0DT.01A.21D.A12B.09	BRCA	1
TCGA.BH.A0E0.01A.11W.A071.09	BRCA	1
TCGA.BH.A0E9.01B.11D.A10Y.09	BRCA	1
TCGA.BH.A0HI.01A.11D.A099.09	BRCA	1
TCGA.BH.A0HQ.01A.11W.A050.09	BRCA	1
TCGA.C8.A12L.01A.11D.A10Y.09	BRCA	1
TCGA.D8.A146.01A.31D.A10Y.09	BRCA	1
TCGA.D8.A1X7.01A.11D.A14K.09	BRCA	1
TCGA.D8.A1XC.01A.11D.A14G.09	BRCA	1
TCGA.D8.A1XU.01A.11D.A14K.09	BRCA	1
TCGA.D8.A3Z6.01A.11D.A23C.09	BRCA	1
TCGA.E2.A10A.01A.21D.A10Y.09	BRCA	1
TCGA.E2.A14W.01A.11D.A12B.09	BRCA	1
TCGA.E2.A153.01A.12D.A12B.09	BRCA	1
TCGA.E2.A15D.01A.11D.A10Y.09	BRCA	1
TCGA.E2.A15G.01A.11D.A12B.09	BRCA	1
TCGA.E2.A15K.01A.11D.A12Q.09	BRCA	1
TCGA.E2.A1B5.01A.21D.A12Q.09	BRCA	1
TCGA.E2.A1BC.01A.11D.A14G.09	BRCA	1
TCGA.E2.A1IF.01A.11D.A142.09	BRCA	1
TCGA.E2.A1IL.01A.11D.A14G.09	BRCA	1
TCGA.E2.A1IO.01A.11D.A142.09	BRCA	1
TCGA.E2.A3DX.01A.21D.A20S.09	BRCA	1
TCGA.E9.A1N8.01A.11D.A142.09	BRCA	1
TCGA.E9.A1RA.01A.11D.A14G.09	BRCA	1
TCGA.E9.A1RC.01A.11D.A159.09	BRCA	1
TCGA.E9.A1RD.01A.11D.A159.09	BRCA	1
TCGA.E9.A247.01A.11D.A167.09	BRCA	1
TCGA.E9.A295.01A.11D.A16D.09	BRCA	1
TCGA.E9.A5UP.01A.11D.A28B.09	BRCA	1
TCGA.EW.A1J1.01A.11D.A188.09	BRCA	1
TCGA.EW.A1P6.01A.11D.A142.09	BRCA	1
TCGA.LL.A50Y.01A.11D.A25Q.09	BRCA	1
TCGA.OL.A66J.01A.11D.A29N.09	BRCA	1
TCGA.B6.A1KC.01B.11D.A159.09	BRCA	1
TCGA.EW.A1PD.01A.11D.A142.09	BRCA	1
TCGA.OL.A5RY.01A.21D.A28B.09	BRCA	1
TCGA.AC.A2FM.01A.11D.A19Y.09	BRCA	1
TCGA.AN.A0G0.01A.11W.A050.09	BRCA	1
TCGA.D8.A142.01A.11D.A10Y.09	BRCA	1
TCGA.A2.A0CK.01A.11D.A228.09	BRCA	1
TCGA.E2.A15A.01A.11D.A12B.09	BRCA	1
TCGA.BH.A1FG.01A.11D.A13L.09	BRCA	1
TCGA.BH.A0BV.01A.11W.A019.09	BRCA	1
TCGA.OL.A5RZ.01A.11D.A28B.09	BRCA	1
TCGA.E9.A22E.01A.11D.A159.09	BRCA	1
TCGA.BH.A0BA.01A.11W.A071.09	BRCA	1
TCGA.BH.A0H6.01A.21W.A071.09	BRCA	1
TCGA.AO.A12A.01A.21D.A10Y.09	BRCA	1
TCGA.EW.A1P3.01A.11D.A142.09	BRCA	1
TCGA.BH.A0DP.01A.21W.A071.09	BRCA	1
TCGA.BH.A0W3.01A.11D.A10G.09	BRCA	1
TCGA.A8.A0A1.01A.11W.A019.09	BRCA	1
TCGA.D8.A27I.01A.11D.A16D.09	BRCA	1
TCGA.BH.A1EW.01A.11D.A135.09	BRCA	1
TCGA.A7.A13E.01A.11D.A272.09	BRCA	1
TCGA.AN.A03Y.01A.21W.A019.09	BRCA	1
TCGA.B6.A0RG.01A.11W.A071.09	BRCA	1
TCGA.A2.A4S1.01A.21D.A25Q.09	BRCA	1
TCGA.D8.A1XB.01A.11D.A14G.09	BRCA	1
TCGA.AO.A0JL.01A.11W.A071.09	BRCA	1
TCGA.AC.A3YI.01A.21D.A23C.09	BRCA	1
TCGA.E2.A14R.01A.11D.A10Y.09	BRCA	1
TCGA.A8.A08C.01A.11W.A019.09	BRCA	1
TCGA.A7.A5ZV.01A.11D.A28B.09	BRCA	1
TCGA.AR.A5QQ.01A.11D.A28B.09	BRCA	1
TCGA.A2.A0CO.01A.13D.A228.09	BRCA	1
TCGA.E9.A3Q9.01A.11D.A21Q.09	BRCA	1
TCGA.AR.A0U2.01A.11D.A10G.09	BRCA	1
TCGA.BH.A0H0.01A.11W.A071.09	BRCA	1
TCGA.BH.A1F6.01A.11D.A13L.09	BRCA	1
TCGA.AR.A1AR.01A.31D.A135.09	BRCA	1
TCGA.E2.A1B0.01A.11D.A12Q.09	BRCA	1
TCGA.B6.A1KF.01A.11D.A13L.09	BRCA	1
TCGA.A2.A0YT.01A.11D.A10G.09	BRCA	1
TCGA.D8.A27F.01A.11D.A16D.09	BRCA	1
TCGA.AR.A0U0.01A.11D.A10G.09	BRCA	1
TCGA.AR.A24R.01A.11D.A167.09	BRCA	1
TCGA.D8.A1XT.01A.11D.A14K.09	BRCA	1
TCGA.AN.A0XU.01A.11D.A10G.09	BRCA	1
TCGA.BH.A0C7.01B.11D.A10Y.09	BRCA	1
TCGA.B6.A1KN.01A.11D.A13L.09	BRCA	1
TCGA.AN.A0AR.01A.11W.A019.09	BRCA	1
TCGA.EW.A2FV.01A.11D.A17D.09	BRCA	1
TCGA.BH.A0HU.01A.11W.A050.09	BRCA	1
TCGA.A8.A09W.01A.11W.A019.09	BRCA	1
TCGA.E2.A14N.01A.31D.A135.09	BRCA	1
TCGA.BH.A18L.01A.32D.A12B.09	BRCA	1
TCGA.D8.A1JG.01B.11D.A13L.09	BRCA	1
TCGA.A2.A1G4.01A.11D.A13L.09	BRCA	1
TCGA.B6.A0X1.01A.11D.A10G.09	BRCA	1
TCGA.E2.A56Z.01A.12D.A29N.09	BRCA	1
TCGA.D8.A27M.01A.11D.A16D.09	BRCA	1
TCGA.A8.A076.01A.21W.A019.09	BRCA	1
TCGA.BH.A201.01A.11D.A14K.09	BRCA	1
TCGA.AO.A0J6.01A.11W.A050.09	BRCA	1
TCGA.B6.A0WY.01A.11D.A10G.09	BRCA	1
TCGA.AN.A0AJ.01A.11W.A019.09	BRCA	1
TCGA.B6.A0IC.01A.11W.A050.09	BRCA	1
TCGA.BH.A0H5.01A.21D.A10Y.09	BRCA	1
TCGA.AO.A128.01A.11D.A10M.09	BRCA	1
TCGA.E9.A1N4.01A.11D.A14K.09	BRCA	1
TCGA.E2.A14T.01A.11D.A10Y.09	BRCA	1
TCGA.A2.A04Y.01A.21W.A050.09	BRCA	1
TCGA.E2.A1II.01A.11D.A142.09	BRCA	1
TCGA.BH.A18T.01A.11D.A12B.09	BRCA	1
TCGA.AO.A0J5.01A.11W.A050.09	BRCA	1
TCGA.AR.A251.01A.12D.A167.09	BRCA	1
TCGA.A2.A0CQ.01A.21W.A050.09	BRCA	1
TCGA.BH.A203.01A.12D.A167.09	BRCA	1
TCGA.E2.A155.01A.11D.A12B.09	BRCA	1
TCGA.A8.A07P.01A.11W.A019.09	BRCA	1
TCGA.A8.A07U.01A.11W.A050.09	BRCA	1
TCGA.D8.A1XK.01A.21D.A14K.09	BRCA	1
TCGA.E2.A107.01A.11D.A10M.09	BRCA	1
TCGA.B6.A0IA.01A.11W.A050.09	BRCA	1
TCGA.AN.A04A.01A.21W.A050.09	BRCA	1
TCGA.A2.A1FV.01A.11D.A13L.09	BRCA	1
TCGA.D8.A1X8.01A.11D.A14K.09	BRCA	1
TCGA.A2.A04Q.01A.21W.A050.09	BRCA	1
TCGA.A7.A3J0.01A.11D.A20S.09	BRCA	1
TCGA.D8.A1XF.01A.11D.A14G.09	BRCA	1
TCGA.A8.A06N.01A.11W.A019.09	BRCA	1
TCGA.BH.A0EB.01A.11W.A050.09	BRCA	1
TCGA.AO.A124.01A.11D.A10M.09	BRCA	1
TCGA.A8.A09E.01A.11W.A019.09	BRCA	1
TCGA.D8.A1XQ.01A.11D.A14K.09	BRCA	1
TCGA.EW.A1P5.01A.11D.A142.09	BRCA	1
TCGA.E2.A150.01A.11D.A12B.09	BRCA	1
TCGA.AC.A3HN.01A.11D.A20S.09	BRCA	1
TCGA.E9.A1N5.01A.11D.A14G.09	BRCA	1
TCGA.E9.A1R6.01A.11D.A14G.09	BRCA	1
TCGA.D8.A1XW.01A.11D.A14K.09	BRCA	1
TCGA.E2.A15R.01A.11D.A10Y.09	BRCA	1
TCGA.AN.A0AS.01A.11W.A019.09	BRCA	1
TCGA.AQ.A04J.01A.02W.A050.09	BRCA	1
TCGA.A8.A08F.01A.11W.A019.09	BRCA	1
TCGA.D8.A143.01A.11D.A10Y.09	BRCA	1
TCGA.D8.A1XO.01A.11D.A14K.09	BRCA	1
TCGA.A1.A0SE.01A.11D.A099.09	BRCA	1
TCGA.BH.A1FR.01A.11D.A13L.09	BRCA	1
TCGA.E9.A229.01A.31D.A17G.09	BRCA	1
TCGA.AN.A046.01A.21W.A050.09	BRCA	1
TCGA.D8.A141.01A.11D.A10Y.09	BRCA	1
TCGA.A8.A0AD.01A.11W.A071.09	BRCA	1
TCGA.AC.A3EH.01A.22D.A228.09	BRCA	1
TCGA.E9.A22G.01A.11D.A159.09	BRCA	1
TCGA.E9.A1R3.01A.31D.A14K.09	BRCA	1
TCGA.BH.A204.01A.11D.A159.09	BRCA	1
TCGA.A7.A0CE.01A.11W.A019.09	BRCA	1
TCGA.BH.A18Q.01A.12D.A12B.09	BRCA	1
TCGA.A8.A091.01A.11W.A019.09	BRCA	1
TCGA.D8.A13Z.01A.11D.A10Y.09	BRCA	1
TCGA.E9.A1RF.01A.11D.A159.09	BRCA	1
TCGA.A7.A0CG.01A.11W.A019.09	BRCA	1
TCGA.AR.A1AU.01A.11D.A12Q.09	BRCA	1
TCGA.A2.A0D4.01A.11W.A019.09	BRCA	1
TCGA.OL.A5S0.01A.11D.A28B.09	BRCA	1
TCGA.E2.A1B6.01A.31D.A12Q.09	BRCA	1
TCGA.AR.A1AP.01A.11D.A12Q.09	BRCA	1
TCGA.AR.A1AQ.01A.11D.A12Q.09	BRCA	1
TCGA.B6.A0RU.01A.11D.A099.09	BRCA	1
TCGA.D8.A27W.01A.11D.A16D.09	BRCA	1
TCGA.BH.A0DO.01B.11D.A12B.09	BRCA	1
TCGA.GM.A2DB.01A.31D.A19Y.09	BRCA	1
TCGA.A2.A0ER.01A.21W.A050.09	BRCA	1
TCGA.B6.A0RI.01A.11W.A071.09	BRCA	1
TCGA.BH.A0HB.01A.11W.A071.09	BRCA	1
TCGA.AR.A1AW.01A.21D.A12Q.09	BRCA	1
TCGA.GM.A2DN.01A.11D.A17W.09	BRCA	1
TCGA.D8.A1JM.01A.11D.A13L.09	BRCA	1
TCGA.D8.A1XL.01A.11D.A14K.09	BRCA	1
TCGA.BH.A0BJ.01A.11W.A071.09	BRCA	1
TCGA.E9.A1RI.01A.11D.A167.09	BRCA	1
TCGA.E2.A15T.01A.11D.A10Y.09	BRCA	1
TCGA.AC.A2FB.01A.11D.A17D.09	BRCA	1
TCGA.AN.A0AT.01A.11D.A045.09	BRCA	1
TCGA.D8.A1JF.01A.11D.A13L.09	BRCA	1
TCGA.E9.A5FK.01A.11D.A27P.09	BRCA	1
TCGA.BH.A0DD.01A.31D.A12Q.09	BRCA	1
TCGA.A8.A08I.01A.11W.A019.09	BRCA	1
TCGA.A7.A3J1.01A.11D.A20S.09	BRCA	1
TCGA.EW.A1IZ.01A.11D.A188.09	BRCA	1
TCGA.OL.A66H.01A.11D.A29N.09	BRCA	1
TCGA.AN.A0XV.01A.11D.A10G.09	BRCA	1
TCGA.A2.A3XU.01A.12D.A22X.09	BRCA	1
TCGA.AR.A5QN.01A.12D.A28B.09	BRCA	1
TCGA.D8.A140.01A.11D.A10Y.09	BRCA	1
TCGA.E9.A1RG.01A.11D.A14G.09	BRCA	1
TCGA.AR.A24N.01A.11D.A167.09	BRCA	1
TCGA.E9.A54X.01A.11D.A25Q.09	BRCA	1
TCGA.AO.A03O.01A.11W.A019.09	BRCA	1
TCGA.C8.A130.01A.31D.A10Y.09	BRCA	1
TCGA.B6.A0RO.01A.22D.A099.09	BRCA	1
TCGA.A8.A09V.01A.11D.A045.09	BRCA	1
TCGA.A2.A0EX.01A.21W.A050.09	BRCA	1
TCGA.E9.A245.01A.22D.A16D.09	BRCA	1
TCGA.E2.A10F.01A.11D.A10M.09	BRCA	1
TCGA.MS.A51U.01A.31D.A25Q.09	BRCA	1
TCGA.BH.A0B1.01A.12W.A071.09	BRCA	1
TCGA.AC.A2BM.01A.11D.A21Q.09	BRCA	1
TCGA.E2.A158.01A.11D.A12B.09	BRCA	1
TCGA.D8.A27K.01A.11D.A16D.09	BRCA	1
TCGA.GM.A3XG.01A.31D.A243.09	BRCA	1
TCGA.A7.A26F.01A.21D.A167.09	BRCA	1
TCGA.D8.A1Y3.01A.11D.A159.09	BRCA	1
TCGA.A1.A0SB.01A.11D.A142.09	BRCA	1
TCGA.A1.A0SM.01A.11D.A099.09	BRCA	1
TCGA.A2.A04N.01A.11D.A10Y.09	BRCA	1
TCGA.A2.A04R.01A.41D.A117.09	BRCA	1
TCGA.A2.A0CS.01A.11D.A10Y.09	BRCA	1
TCGA.A2.A0CZ.01A.11W.A050.09	BRCA	1
TCGA.A2.A0D0.01A.11W.A019.09	BRCA	1
TCGA.A2.A1FZ.01A.51D.A17G.09	BRCA	1
TCGA.A2.A25B.01A.11D.A167.09	BRCA	1
TCGA.A7.A26J.01A.11D.A167.09	BRCA	1
TCGA.A7.A3RF.01A.11D.A228.09	BRCA	1
TCGA.A7.A4SC.01A.12D.A25Q.09	BRCA	1
TCGA.A8.A06Y.01A.21W.A019.09	BRCA	1
TCGA.A8.A07C.01A.11D.A045.09	BRCA	1
TCGA.A8.A07J.01A.11W.A019.09	BRCA	1
TCGA.A8.A08A.01A.11W.A019.09	BRCA	1
TCGA.A8.A08T.01A.21W.A019.09	BRCA	1
TCGA.A8.A099.01A.11W.A019.09	BRCA	1
TCGA.A8.A09B.01A.11W.A019.09	BRCA	1
TCGA.A8.A0A4.01A.11W.A019.09	BRCA	1
TCGA.A8.A0AB.01A.11W.A050.09	BRCA	1
TCGA.AC.A2FG.01A.11D.A17D.09	BRCA	1
TCGA.AC.A2FK.01A.12D.A17W.09	BRCA	1
TCGA.AC.A3QP.01A.11D.A22X.09	BRCA	1
TCGA.AC.A3TN.01A.11D.A228.09	BRCA	1
TCGA.AN.A0FZ.01A.11W.A050.09	BRCA	1
TCGA.AN.A0XN.01A.21D.A10G.09	BRCA	1
TCGA.AN.A0XO.01A.11D.A10G.09	BRCA	1
TCGA.AN.A0XP.01A.11D.A117.09	BRCA	1
TCGA.AN.A0XT.01A.11D.A10G.09	BRCA	1
TCGA.AO.A03U.01B.21D.A10M.09	BRCA	1
TCGA.AO.A0JB.01A.11W.A071.09	BRCA	1
TCGA.AO.A0JC.01A.11W.A071.09	BRCA	1
TCGA.AO.A125.01A.11D.A10M.09	BRCA	1
TCGA.AO.A1KP.01A.11D.A13L.09	BRCA	1
TCGA.AQ.A0Y5.01A.11D.A14K.09	BRCA	1
TCGA.AQ.A1H2.01A.11D.A13L.09	BRCA	1
TCGA.AQ.A54O.01A.11D.A25Q.09	BRCA	1
TCGA.AR.A1AH.01A.11D.A12B.09	BRCA	1
TCGA.AR.A1AL.01A.21D.A12Q.09	BRCA	1
TCGA.AR.A1AM.01A.41D.A228.09	BRCA	1
TCGA.AR.A1AN.01A.11D.A12Q.09	BRCA	1
TCGA.AR.A24X.01A.11D.A167.09	BRCA	1
TCGA.AR.A2LL.01A.11D.A17W.09	BRCA	1
TCGA.AR.A2LM.01A.11D.A17W.09	BRCA	1
TCGA.AR.A2LR.01A.12D.A18P.09	BRCA	1
TCGA.B6.A0I5.01A.11W.A100.09	BRCA	1
TCGA.B6.A0IH.01A.11D.A10Y.09	BRCA	1
TCGA.B6.A0RN.01A.12D.A099.09	BRCA	1
TCGA.B6.A0RP.01A.21D.A099.09	BRCA	1
TCGA.B6.A0X4.01A.11D.A10G.09	BRCA	1
TCGA.B6.A0X7.01A.11D.A10M.09	BRCA	1
TCGA.B6.A1KI.01A.11D.A14K.09	BRCA	1
TCGA.BH.A0BO.01A.23D.A12B.09	BRCA	1
TCGA.BH.A0C1.01B.11D.A12B.09	BRCA	1
TCGA.BH.A0DI.01A.21D.A12Q.09	BRCA	1
TCGA.BH.A0E7.01A.11W.A050.09	BRCA	1
TCGA.BH.A0EA.01A.11D.A10Y.09	BRCA	1
TCGA.BH.A0GY.01A.11W.A071.09	BRCA	1
TCGA.BH.A0H3.01A.11D.A12Q.09	BRCA	1
TCGA.BH.A0H9.01A.11W.A071.09	BRCA	1
TCGA.BH.A0HN.01A.11D.A099.09	BRCA	1
TCGA.BH.A0W4.01A.11D.A10G.09	BRCA	1
TCGA.BH.A18K.01A.11D.A12B.09	BRCA	1
TCGA.BH.A18N.01A.11D.A12B.09	BRCA	1
TCGA.BH.A18S.01A.11D.A12B.09	BRCA	1
TCGA.BH.A1ET.01A.11D.A135.09	BRCA	1
TCGA.BH.A1FL.01A.11D.A13L.09	BRCA	1
TCGA.BH.A1FM.01A.11D.A13L.09	BRCA	1
TCGA.C8.A12N.01A.11D.A10Y.09	BRCA	1
TCGA.C8.A133.01A.32D.A12B.09	BRCA	1
TCGA.C8.A135.01A.11D.A10Y.09	BRCA	1
TCGA.C8.A3M8.01A.11D.A20S.09	BRCA	1
TCGA.D8.A1JI.01A.11D.A13L.09	BRCA	1
TCGA.D8.A1JS.01A.11D.A13L.09	BRCA	1
TCGA.D8.A1XA.01A.11D.A14G.09	BRCA	1
TCGA.D8.A1XR.01A.11D.A14K.09	BRCA	1
TCGA.D8.A3Z5.01A.41D.A243.09	BRCA	1
TCGA.E2.A109.01A.11D.A10M.09	BRCA	1
TCGA.E2.A14Q.01A.11D.A12B.09	BRCA	1
TCGA.E2.A154.01A.11D.A10Y.09	BRCA	1
TCGA.E2.A156.01A.11D.A12B.09	BRCA	1
TCGA.E2.A15C.01A.31D.A12B.09	BRCA	1
TCGA.E2.A15E.01A.11D.A12B.09	BRCA	1
TCGA.E2.A15J.01A.11D.A12Q.09	BRCA	1
TCGA.E2.A1IE.01A.11D.A188.09	BRCA	1
TCGA.E2.A1IJ.01A.11D.A142.09	BRCA	1
TCGA.E2.A573.01A.11D.A29N.09	BRCA	1
TCGA.E9.A1N3.01A.12D.A159.09	BRCA	1
TCGA.E9.A1NG.01A.21D.A14K.09	BRCA	1
TCGA.E9.A1NI.01A.11W.A16H.09	BRCA	1
TCGA.E9.A1R0.01A.22D.A16D.09	BRCA	1
TCGA.E9.A1R5.01A.11D.A14K.09	BRCA	1
TCGA.E9.A1RB.01A.11D.A17G.09	BRCA	1
TCGA.E9.A227.01A.11D.A159.09	BRCA	1
TCGA.E9.A244.01A.11D.A167.09	BRCA	1
TCGA.E9.A3X8.01A.31D.A22X.09	BRCA	1
TCGA.EW.A1OY.01A.11D.A142.09	BRCA	1
TCGA.EW.A1P7.01A.21D.A142.09	BRCA	1
TCGA.GI.A2C8.01A.11D.A16D.09	BRCA	1
TCGA.GM.A2DK.01A.21D.A17W.09	BRCA	1
TCGA.GM.A2DM.01A.11D.A17W.09	BRCA	1
TCGA.GM.A5PX.01A.12D.A28B.09	BRCA	1
TCGA.HN.A2NL.01A.11D.A18P.09	BRCA	1
TCGA.HN.A2OB.01A.21D.A27P.09	BRCA	1
TCGA.LL.A440.01A.11D.A243.09	BRCA	1
TCGA.OL.A5RV.01A.12D.A28B.09	BRCA	1
TCGA.OL.A5RX.01A.11D.A28B.09	BRCA	1
TCGA.AO.A0JD.01A.11W.A071.09	BRCA	1
TCGA.C8.A1HN.01A.11D.A135.09	BRCA	1
TCGA.BH.A0HX.01A.21W.A071.09	BRCA	1
TCGA.A8.A06X.01A.21W.A019.09	BRCA	1
TCGA.C8.A278.01A.11D.A167.09	BRCA	1
TCGA.JL.A3YW.01A.12D.A23C.09	BRCA	1
TCGA.D8.A1Y1.01A.21D.A14K.09	BRCA	1
TCGA.AN.A0XR.01A.11D.A10G.09	BRCA	1
TCGA.AN.A0FF.01A.11W.A050.09	BRCA	1
TCGA.AO.A0J3.01A.11W.A050.09	BRCA	1
TCGA.EW.A1P0.01A.11D.A142.09	BRCA	1
TCGA.EW.A1P8.01A.11D.A142.09	BRCA	1
TCGA.A8.A09D.01A.11W.A019.09	BRCA	1
TCGA.AN.A0FK.01A.11W.A050.09	BRCA	1
TCGA.B6.A40C.01A.11D.A23C.09	BRCA	1
TCGA.BH.A0DE.01A.11D.A10Y.09	BRCA	1
TCGA.AN.A049.01A.21W.A019.09	BRCA	1
TCGA.BH.A18M.01A.11D.A12B.09	BRCA	1
TCGA.E2.A1IG.01A.11D.A142.09	BRCA	1
TCGA.A8.A06R.01A.11D.A015.09	BRCA	1
TCGA.AN.A0XS.01A.22D.A10G.09	BRCA	1
TCGA.AO.A126.01A.11D.A10M.09	BRCA	1
TCGA.A2.A3XZ.01A.42D.A23C.09	BRCA	1
TCGA.E2.A15F.01A.11D.A10Y.09	BRCA	1
TCGA.D8.A1X9.01A.12D.A159.09	BRCA	1
TCGA.B6.A0WT.01A.11D.A10G.09	BRCA	1
TCGA.BH.A18G.01A.11D.A12B.09	BRCA	1
TCGA.AC.A23E.01A.11D.A159.09	BRCA	1
TCGA.E9.A24A.01A.11D.A167.09	BRCA	1
TCGA.A7.A13D.01A.13D.A272.09	BRCA	1
TCGA.A2.A259.01A.11D.A16D.09	BRCA	1
TCGA.AR.A5QP.01A.11D.A28B.09	BRCA	1
TCGA.D8.A1X5.01A.11D.A14G.09	BRCA	1
TCGA.OK.A5Q2.01A.11D.A27P.09	BRCA	1
TCGA.AC.A23G.01A.11D.A20S.09	BRCA	1
TCGA.BH.A1FE.01A.11D.A13L.09	BRCA	1
TCGA.E9.A1NH.01A.11D.A14G.09	BRCA	1
TCGA.EW.A1PG.01A.11D.A142.09	BRCA	1
TCGA.EW.A1J6.01A.11D.A188.09	BRCA	1
TCGA.A2.A1G6.01A.11D.A13L.09	BRCA	1
TCGA.EW.A1J2.01A.21D.A13L.09	BRCA	1
TCGA.BH.A0BF.01A.21D.A12Q.09	BRCA	1
TCGA.BH.A0BT.01A.11D.A12Q.09	BRCA	1
TCGA.BH.A0W5.01A.11D.A10G.09	BRCA	1
TCGA.BH.A42U.01A.12D.A243.09	BRCA	1
TCGA.A8.A06T.01A.11W.A019.09	BRCA	1
TCGA.AO.A12F.01A.11D.A10Y.09	BRCA	1
TCGA.A2.A25D.01A.12D.A16D.09	BRCA	1
TCGA.AR.A255.01A.11D.A167.09	BRCA	1
TCGA.AO.A0J2.01A.11W.A050.09	BRCA	1
TCGA.GM.A4E0.01A.12D.A25Q.09	BRCA	1
TCGA.A8.A07R.01A.21W.A050.09	BRCA	1
TCGA.A8.A082.01A.11W.A019.09	BRCA	1
TCGA.A2.A04T.01A.21W.A050.09	BRCA	1
TCGA.BH.A0HY.01A.11W.A071.09	BRCA	1
TCGA.BH.A0DK.01A.21W.A071.09	BRCA	1
TCGA.E2.A1LK.01A.21D.A14G.09	BRCA	1
TCGA.E2.A1LI.01A.12D.A159.09	BRCA	1
TCGA.A8.A07W.01A.11W.A019.09	BRCA	1
TCGA.C8.A12U.01A.11D.A10Y.09	BRCA	1
TCGA.BH.A0BD.01A.11W.A050.09	BRCA	1
TCGA.BH.A202.01A.11D.A14K.09	BRCA	1
TCGA.E9.A22D.01A.11D.A159.09	BRCA	1
TCGA.BH.A0E2.01A.11W.A071.09	BRCA	1
TCGA.AO.A1KT.01A.11D.A13L.09	BRCA	1
TCGA.A2.A0YM.01A.11D.A10G.09	BRCA	1
TCGA.A2.A3XS.01A.11D.A22X.09	BRCA	1
TCGA.A2.A0SV.01A.11D.A099.09	BRCA	1
TCGA.BH.A0B9.01A.11W.A071.09	BRCA	1
TCGA.BH.A0BW.01A.11D.A10Y.09	BRCA	1
TCGA.AR.A0U3.01A.11D.A10G.09	BRCA	1
TCGA.EW.A1PH.01A.11D.A14K.09	BRCA	1
TCGA.A2.A0SW.01A.11D.A099.09	BRCA	1
TCGA.EW.A2FS.01A.11D.A17D.09	BRCA	1
TCGA.AQ.A04H.01B.11D.A10M.09	BRCA	1
TCGA.EW.A1OX.01A.11D.A142.09	BRCA	1
TCGA.BH.A1FJ.01A.11D.A13L.09	BRCA	1
TCGA.A8.A08J.01A.11W.A019.09	BRCA	1
TCGA.BH.A0H7.01A.13W.A071.09	BRCA	1
TCGA.A2.A0T3.01A.21D.A10Y.09	BRCA	1
TCGA.BH.A0DG.01A.21D.A12Q.09	BRCA	1
TCGA.AQ.A04L.01B.21D.A10M.09	BRCA	1
TCGA.E2.A15S.01A.11D.A10Y.09	BRCA	1
TCGA.GM.A2DF.01A.11D.A17W.09	BRCA	1
TCGA.A8.A08X.01A.21W.A019.09	BRCA	1
TCGA.A2.A0T1.01A.21D.A099.09	BRCA	1
TCGA.A2.A0ST.01A.12D.A099.09	BRCA	1
TCGA.E9.A1NE.01A.21D.A14K.09	BRCA	1
TCGA.A2.A0YG.01A.21D.A10G.09	BRCA	1
TCGA.A8.A06U.01A.11W.A019.09	BRCA	1
TCGA.AO.A03T.01A.21W.A050.09	BRCA	1
TCGA.E2.A1BD.01A.11D.A12Q.09	BRCA	1
TCGA.AN.A04C.01A.21W.A050.09	BRCA	1
TCGA.A7.A2KD.01A.31D.A21Q.09	BRCA	1
TCGA.A7.A0CD.01A.11W.A019.09	BRCA	1
TCGA.AR.A1AT.01A.11D.A12Q.09	BRCA	1
TCGA.A1.A0SK.01A.12D.A099.09	BRCA	1
TCGA.A2.A0D1.01A.11W.A050.09	BRCA	1
TCGA.A2.A3KD.01A.12D.A20S.09	BRCA	1
TCGA.AN.A041.01A.11W.A050.09	BRCA	1
TCGA.AC.A5XU.01A.11D.A28B.09	BRCA	1
TCGA.B6.A0I6.01A.11D.A128.09	BRCA	1
TCGA.AO.A0JJ.01A.11W.A071.09	BRCA	1
TCGA.D8.A27N.01A.11D.A16D.09	BRCA	1
TCGA.AO.A03L.01A.41W.A071.09	BRCA	1
TCGA.A2.A0SX.01A.12D.A099.09	BRCA	1
TCGA.AR.A1AO.01A.11D.A12Q.09	BRCA	1
TCGA.A2.A04P.01A.31D.A128.09	BRCA	1
TCGA.D8.A1JK.01A.11D.A13L.09	BRCA	1
TCGA.B6.A0IJ.01A.11W.A050.09	BRCA	1
TCGA.A2.A0EV.01A.11W.A050.09	BRCA	1
TCGA.BH.A1F0.01A.11D.A135.09	BRCA	1
TCGA.AR.A1AY.01A.21D.A12Q.09	BRCA	1
TCGA.AO.A12B.01A.11D.A10M.09	BRCA	1
TCGA.A2.A0YE.01A.11D.A10G.09	BRCA	1
TCGA.A2.A0YF.01A.21D.A10G.09	BRCA	1
TCGA.GM.A2DD.01A.11D.A17W.09	BRCA	1
TCGA.A8.A086.01A.11W.A019.09	BRCA	1
TCGA.A8.A079.01A.21W.A019.09	BRCA	1
TCGA.E9.A248.01A.11D.A167.09	BRCA	1
TCGA.B6.A401.01A.11D.A23C.09	BRCA	1
TCGA.D8.A1JT.01A.31D.A13L.09	BRCA	1
TCGA.A1.A0SJ.01A.11D.A099.09	BRCA	1
TCGA.A2.A3KC.01A.11D.A20S.09	BRCA	1
TCGA.B6.A0IP.01A.11D.A045.09	BRCA	1
TCGA.A2.A0D2.01A.21W.A050.09	BRCA	1
TCGA.AR.A254.01A.21D.A167.09	BRCA	1
TCGA.A2.A0T5.01A.21D.A099.09	BRCA	1
TCGA.B6.A400.01A.11D.A23C.09	BRCA	1
TCGA.A1.A0SP.01A.11D.A099.09	BRCA	1
TCGA.AR.A0TY.01A.12W.A12T.09	BRCA	1
TCGA.AC.A2QJ.01A.12D.A19Y.09	BRCA	1
TCGA.AO.A03R.01A.21W.A050.09	BRCA	1
TCGA.A7.A425.01A.11D.A243.09	BRCA	1
TCGA.A8.A09X.01A.11W.A019.09	BRCA	1
TCGA.AR.A24T.01A.11D.A167.09	BRCA	1
TCGA.AR.A1AJ.01A.21D.A12Q.09	BRCA	1
TCGA.B6.A0I1.01A.11D.A21Q.09	BRCA	1
TCGA.B6.A409.01A.11D.A243.09	BRCA	1
TCGA.D8.A1JE.01A.11D.A13L.09	BRCA	1
TCGA.BH.A1EU.01A.11D.A135.09	BRCA	1
TCGA.GM.A3XN.01A.12D.A22X.09	BRCA	1
TCGA.A7.A0CJ.01A.21W.A019.09	BRCA	1
TCGA.BH.A18R.01A.11D.A12B.09	BRCA	1
TCGA.BH.A5IZ.01A.11D.A27P.09	BRCA	1
TCGA.A2.A3XY.01A.11D.A23C.09	BRCA	1
TCGA.LL.A5YP.01A.21D.A28B.09	BRCA	1
TCGA.A8.A08G.01A.11W.A019.09	BRCA	1
TCGA.EW.A1J3.01A.11D.A13L.09	BRCA	1
TCGA.E2.A1B1.01A.21D.A12Q.09	BRCA	1
TCGA.A2.A4S3.01A.21D.A25Q.09	BRCA	1
TCGA.A2.A0EP.01A.52D.A22X.09	BRCA	1
TCGA.A2.A3XX.01A.21D.A23C.09	BRCA	1
TCGA.AN.A0AM.01A.11W.A050.09	BRCA	1
TCGA.E9.A2JS.01A.11D.A17W.09	BRCA	1
TCGA.OL.A5D7.01A.11D.A27P.09	BRCA	1
TCGA.BH.A0DL.01A.11D.A10Y.09	BRCA	1
TCGA.C8.A12X.01A.11D.A10Y.09	BRCA	1
TCGA.AC.A3TM.01A.11D.A228.09	BRCA	1
TCGA.AN.A0FD.01A.11W.A050.09	BRCA	1
TCGA.BH.A0BL.01A.11D.A10Y.09	BRCA	1
TCGA.B6.A0I9.01A.11W.A050.09	BRCA	1
TCGA.C8.A1HL.01A.11D.A135.09	BRCA	1
TCGA.A8.A07I.01A.11W.A019.09	BRCA	1
TCGA.A7.A426.01A.22D.A243.09	BRCA	1
TCGA.AC.A2BK.01A.11D.A21Q.09	BRCA	1
TCGA.GI.A2C9.01A.11D.A21Q.09	BRCA	1
TCGA.D8.A1X6.01A.11D.A14K.09	BRCA	1
TCGA.AR.A2LJ.01A.12D.A19Y.09	BRCA	1
TCGA.E9.A1NC.01A.12W.A16L.09	BRCA	1
TCGA.A2.A4RX.01A.11D.A25Q.09	BRCA	1
TCGA.EW.A423.01A.11D.A243.09	BRCA	1
TCGA.AR.A2LK.01A.11D.A17W.09	BRCA	1
TCGA.AR.A2LQ.01A.22D.A18P.09	BRCA	1
TCGA.B6.A0WV.01A.11D.A10G.09	BRCA	1
TCGA.A2.A25E.01A.11D.A167.09	BRCA	1
TCGA.A7.A13F.01A.11D.A12Q.09	BRCA	1
TCGA.BH.A0HL.01A.11W.A050.09	BRCA	1
TCGA.BH.A1EX.01A.11D.A13L.09	BRCA	1
TCGA.E2.A105.01A.11D.A10M.09	BRCA	1
TCGA.AC.A62X.01A.11D.A29N.09	BRCA	1
TCGA.B6.A0IM.01A.11W.A050.09	BRCA	1
TCGA.A2.A25C.01A.11D.A167.09	BRCA	1
TCGA.AR.A252.01A.11D.A167.09	BRCA	1
TCGA.B6.A402.01A.11D.A23C.09	BRCA	1
TCGA.AR.A24M.01A.11D.A167.09	BRCA	1
TCGA.A2.A3Y0.01A.11D.A23C.09	BRCA	1
TCGA.BH.A0C0.01A.21W.A071.09	BRCA	1
TCGA.E2.A1L9.01A.11D.A13L.09	BRCA	1
TCGA.B6.A0IB.01A.11W.A050.09	BRCA	1
TCGA.BH.A0EI.01A.11D.A10Y.09	BRCA	1
TCGA.D8.A1JP.01A.11D.A13L.09	BRCA	1
TCGA.GM.A3NY.01A.11D.A21Q.09	BRCA	1
TCGA.BH.A1FU.01A.11D.A14G.09	BRCA	1
TCGA.BH.A0C3.01A.21D.A12Q.09	BRCA	1
TCGA.EW.A1P4.01A.21D.A142.09	BRCA	1
TCGA.E9.A3HO.01A.11D.A20S.09	BRCA	1
TCGA.B6.A2IU.01A.32D.A19T.09	BRCA	1
TCGA.BH.A1ES.01A.11D.A135.09	BRCA	1
TCGA.E2.A1B4.01A.11D.A12Q.09	BRCA	1
TCGA.E9.A1NA.01A.11D.A142.09	BRCA	1
TCGA.D8.A1JH.01A.11D.A188.09	BRCA	1
TCGA.LL.A441.01A.11D.A243.09	BRCA	1
TCGA.A8.A07Z.01A.11W.A019.09	BRCA	1
TCGA.BH.A0DS.01A.11W.A071.09	BRCA	1
TCGA.A8.A07F.01A.11W.A019.09	BRCA	1
TCGA.BH.A1FD.01A.11W.A14Q.09	BRCA	1
TCGA.A8.A06Z.01A.11W.A019.09	BRCA	1
TCGA.E2.A1L7.01A.11D.A142.09	BRCA	1
TCGA.A7.A3IY.01A.21D.A21Q.09	BRCA	1
TCGA.BH.A1F5.01A.12D.A13L.09	BRCA	1
TCGA.D8.A145.01A.11D.A10Y.09	BRCA	1
TCGA.AN.A0FN.01A.11W.A050.09	BRCA	1
TCGA.A7.A26I.01B.06D.A22N.09	BRCA	1
TCGA.A8.A08O.01A.21W.A071.09	BRCA	1
TCGA.A8.A0A2.01A.11W.A050.09	BRCA	1
TCGA.AC.A2FF.01A.11D.A17D.09	BRCA	1
TCGA.A2.A4S2.01A.12D.A25Q.09	BRCA	1
TCGA.OL.A5D6.01A.21D.A27P.09	BRCA	1
TCGA.A2.A0EN.01A.13D.A099.09	BRCA	1
TCGA.A2.A0T4.01A.31D.A099.09	BRCA	1
TCGA.B6.A0IN.01A.11W.A050.09	BRCA	1
TCGA.A2.A3XW.01A.11D.A23C.09	BRCA	1
TCGA.BH.A0GZ.01A.11W.A071.09	BRCA	1
TCGA.E2.A1LL.01A.11D.A142.09	BRCA	1
TCGA.D8.A4Z1.01A.21D.A25Q.09	BRCA	1
TCGA.E9.A5UO.01A.11D.A28B.09	BRCA	1
TCGA.E2.A15I.01A.21D.A135.09	BRCA	1
TCGA.E2.A1IK.01A.11D.A17G.09	BRCA	1
TCGA.E2.A14U.01A.11D.A228.09	BRCA	1
TCGA.A2.A0EU.01A.22W.A071.09	BRCA	1
TCGA.AC.A2FE.01A.11D.A19Y.09	BRCA	1
TCGA.AO.A1KR.01A.12D.A142.09	BRCA	1
TCGA.E9.A249.01A.11D.A167.09	BRCA	1
TCGA.D8.A1JU.01A.11D.A13L.09	BRCA	1
TCGA.A2.A4S0.01A.21D.A25Q.09	BRCA	1
TCGA.EW.A1P1.01A.31D.A14G.09	BRCA	1
TCGA.E2.A1LE.01A.12D.A19Y.09	BRCA	1
TCGA.A2.A0ET.01A.31D.A045.09	BRCA	1
TCGA.E2.A15H.01A.11D.A12B.09	BRCA	1
TCGA.AC.A2QH.01A.11D.A18P.09	BRCA	1
TCGA.A2.A04V.01A.21W.A050.09	BRCA	1
TCGA.A2.A0EO.01A.11W.A050.09	BRCA	1
TCGA.A2.A0SU.01A.11D.A099.09	BRCA	1
TCGA.A2.A0T6.01A.11D.A099.09	BRCA	1
TCGA.A2.A0T7.01A.21D.A099.09	BRCA	1
TCGA.A2.A1G0.01A.11D.A13L.09	BRCA	1
TCGA.A2.A3XV.01A.21D.A23C.09	BRCA	1
TCGA.A8.A07G.01A.11W.A050.09	BRCA	1
TCGA.AC.A3YJ.01A.11D.A22X.09	BRCA	1
TCGA.AO.A0JI.01A.21W.A100.09	BRCA	1
TCGA.AO.A12H.01A.11D.A10Y.09	BRCA	1
TCGA.AR.A24K.01A.11D.A167.09	BRCA	1
TCGA.B6.A0I8.01A.11W.A050.09	BRCA	1
TCGA.B6.A0WX.01A.11D.A10G.09	BRCA	1
TCGA.B6.A0X0.01A.21D.A10Y.09	BRCA	1
TCGA.B6.A0X5.01A.21D.A10G.09	BRCA	1
TCGA.BH.A0AY.01A.21W.A019.09	BRCA	1
TCGA.BH.A0BQ.01A.21D.A10Y.09	BRCA	1
TCGA.BH.A0DV.01A.21D.A12Q.09	BRCA	1
TCGA.BH.A0E6.01A.11W.A050.09	BRCA	1
TCGA.BH.A1EN.01A.11D.A17G.09	BRCA	1
TCGA.BH.A1EY.01A.11D.A13L.09	BRCA	1
TCGA.BH.A1FH.01A.12D.A13L.09	BRCA	1
TCGA.BH.A28Q.01A.11D.A16D.09	BRCA	1
TCGA.C8.A12O.01A.11D.A10Y.09	BRCA	1
TCGA.C8.A12Y.01A.11D.A12B.09	BRCA	1
TCGA.C8.A131.01A.11D.A10Y.09	BRCA	1
TCGA.C8.A1HJ.01A.11D.A13L.09	BRCA	1
TCGA.C8.A26X.01A.31D.A16D.09	BRCA	1
TCGA.D8.A1XS.01A.11D.A14K.09	BRCA	1
TCGA.D8.A1Y0.01A.11D.A14K.09	BRCA	1
TCGA.D8.A27P.01A.11D.A16D.09	BRCA	1
TCGA.E2.A15O.01A.11D.A10Y.09	BRCA	1
TCGA.E2.A1IU.01A.11D.A14G.09	BRCA	1
TCGA.E2.A1L8.01A.11D.A13L.09	BRCA	1
TCGA.E9.A1R7.01A.11D.A14K.09	BRCA	1
TCGA.GM.A2DA.01A.11D.A18P.09	BRCA	1
TCGA.LL.A5YN.01A.11D.A28B.09	BRCA	1
TCGA.OL.A5D8.01A.11D.A27P.09	BRCA	1
TCGA.OL.A66K.01A.11D.A29N.09	BRCA	1
TCGA.C8.A273.01A.11D.A16D.09	BRCA	1
TCGA.BH.A0BZ.01A.31D.A12Q.09	BRCA	1
TCGA.D8.A27R.01A.11D.A16D.09	BRCA	1
TCGA.A8.A09K.01A.11W.A019.09	BRCA	1
TCGA.EW.A1PA.01A.11D.A142.09	BRCA	1
TCGA.C8.A1HG.01A.11D.A135.09	BRCA	1
TCGA.C8.A138.01A.11D.A10Y.09	BRCA	1
TCGA.BH.A0HO.01A.11W.A050.09	BRCA	1
TCGA.E2.A570.01A.11D.A29N.09	BRCA	1
TCGA.E9.A22H.01A.11D.A159.09	BRCA	1
TCGA.GM.A5PV.01A.11D.A28B.09	BRCA	1
TCGA.C8.A12W.01A.11D.A10Y.09	BRCA	1
TCGA.A2.A0EW.01A.21D.A10Y.09	BRCA	1
TCGA.E2.A1LS.01A.12D.A159.09	BRCA	1
TCGA.D8.A27E.01A.11D.A16D.09	BRCA	1
TCGA.E9.A243.01A.21D.A167.09	BRCA	1
TCGA.C8.A12V.01A.11D.A10Y.09	BRCA	1
TCGA.D8.A1XY.01A.11D.A14K.09	BRCA	1
TCGA.A2.A25F.01A.11D.A167.09	BRCA	1
TCGA.AN.A0AL.01A.11W.A019.09	BRCA	1
TCGA.E9.A1RH.01A.21D.A167.09	BRCA	1
TCGA.BH.A0AV.01A.31D.A10Y.09	BRCA	1
TCGA.A2.A1FW.01A.11D.A13L.09	BRCA	1
TCGA.A8.A06O.01A.11W.A019.09	BRCA	1
TCGA.E2.A1L6.01A.11D.A13L.09	BRCA	1
TCGA.E9.A1ND.01A.11D.A142.09	BRCA	1
TCGA.BH.A0BG.01A.11D.A10Y.09	BRCA	1
TCGA.A8.A08R.01A.11W.A050.09	BRCA	1
TCGA.A2.A0YJ.01A.11D.A10G.09	BRCA	1
TCGA.AR.A24L.01A.11D.A167.09	BRCA	1
TCGA.A8.A09R.01A.11W.A019.09	BRCA	1
TCGA.BH.A0HW.01A.11W.A050.09	BRCA	1
TCGA.A8.A08S.01A.11W.A050.09	BRCA	1
TCGA.B6.A0WS.01A.11D.A10Y.09	BRCA	1
TCGA.E2.A14X.01A.11D.A10Y.09	BRCA	1
TCGA.BH.A0DQ.01A.11D.A099.09	BRCA	1
TCGA.AO.A0J7.01A.11W.A050.09	BRCA	1
TCGA.A2.A0CL.01A.11D.A10Y.09	BRCA	1
TCGA.B6.A0IE.01A.11W.A050.09	BRCA	1
TCGA.C8.A1HI.01A.11D.A135.09	BRCA	1
TCGA.E9.A1QZ.01A.21D.A167.09	BRCA	1
TCGA.E2.A15L.01A.11D.A12B.09	BRCA	1
TCGA.C8.A27A.01A.11D.A167.09	BRCA	1
TCGA.D8.A1JL.01A.11D.A13L.09	BRCA	1
TCGA.AN.A0FS.01A.11W.A050.09	BRCA	1
TCGA.EW.A2FW.01A.11D.A17D.09	BRCA	1
TCGA.BH.A0BC.01A.22D.A099.09	BRCA	1
TCGA.A8.A07L.01A.11W.A019.09	BRCA	1
TCGA.C8.A26Z.01A.11D.A16D.09	BRCA	1
TCGA.AR.A24V.01A.21D.A167.09	BRCA	1
TCGA.EW.A1PE.01A.11D.A142.09	BRCA	1
TCGA.AR.A24S.01A.11D.A167.09	BRCA	1
TCGA.BH.A0HA.01A.11D.A12Q.09	BRCA	1
TCGA.AO.A03P.01A.11W.A019.09	BRCA	1
TCGA.AN.A0FW.01A.11W.A050.09	BRCA	1
TCGA.BH.A18I.01A.11D.A12B.09	BRCA	1
TCGA.A2.A0T2.01A.11W.A097.09	BRCA	1
TCGA.A8.A09Z.01A.11W.A019.09	BRCA	1
TCGA.A2.A0YC.01A.11D.A117.09	BRCA	1
TCGA.E2.A15P.01A.11D.A10Y.09	BRCA	1
TCGA.EW.A1OZ.01A.11D.A142.09	BRCA	1
TCGA.AN.A04D.01A.21W.A050.09	BRCA	1
TCGA.OL.A66I.01A.21D.A29N.09	BRCA	1
TCGA.BH.A42T.01A.11D.A243.09	BRCA	1
TCGA.LL.A5YM.01A.11D.A28B.09	BRCA	1
TCGA.C8.A1HO.01A.11D.A13L.09	BRCA	1
TCGA.AR.A0TU.01A.31D.A10G.09	BRCA	1
TCGA.AN.A0FX.01A.11W.A050.09	BRCA	1
TCGA.BH.A1EO.01A.11D.A135.09	BRCA	1
TCGA.A8.A096.01A.11W.A019.09	BRCA	1
TCGA.E9.A1R2.01A.11D.A14G.09	BRCA	1
TCGA.AR.A5QM.01A.11D.A27P.09	BRCA	1
TCGA.D8.A27T.01A.11D.A16D.09	BRCA	1
TCGA.A2.A04U.01A.11D.A10Y.09	BRCA	1
TCGA.D8.A1XZ.01A.11D.A14K.09	BRCA	1
TCGA.BH.A0RX.01A.21D.A099.09	BRCA	1
TCGA.EW.A2FR.01A.11D.A21Q.09	BRCA	1
TCGA.D8.A1XV.01A.11D.A14K.09	BRCA	1
TCGA.E9.A54Y.01A.11D.A25Q.09	BRCA	1
TCGA.A2.A0EM.01A.11W.A050.09	BRCA	1
TCGA.A8.A09M.01A.11W.A019.09	BRCA	1
TCGA.A1.A0SD.01A.11D.A10Y.09	BRCA	1
TCGA.A7.A4SD.01A.11D.A25Q.09	BRCA	1
TCGA.JW.A5VL.01A.11D.A28B.09	CESC	1105
TCGA.Q1.A73O.01A.11D.A32I.09	CESC	845
TCGA.EK.A3GK.01A.11D.A20U.09	CESC	698
TCGA.DR.A0ZM.01A.12D.A10S.08	CESC	693
TCGA.IR.A3LK.01A.12D.A20U.09	CESC	680
TCGA.IR.A3LA.01A.11D.A22X.09	CESC	559
TCGA.IR.A3LH.01A.21D.A20U.09	CESC	437
TCGA.C5.A1BQ.01C.11D.A20U.09	CESC	436
TCGA.JX.A3Q0.01A.11D.A21Q.09	CESC	330
TCGA.EK.A2PG.01A.11D.A18J.09	CESC	237
TCGA.IR.A3LL.01A.11D.A20U.09	CESC	199
TCGA.UC.A7PF.01A.11D.A351.09	CESC	198
TCGA.LP.A4AV.01A.11D.A243.09	CESC	192
TCGA.C5.A2LZ.01A.11D.A20U.09	CESC	183
TCGA.IR.A3LI.01A.11D.A20U.09	CESC	168
TCGA.EK.A2RJ.01A.11D.A18J.09	CESC	161
TCGA.EA.A3HU.01A.11D.A20U.09	CESC	153
TCGA.EK.A2R8.01A.21D.A18J.09	CESC	151
TCGA.C5.A1MK.01A.11D.A14W.08	CESC	148
TCGA.DG.A2KK.01A.11D.A17W.09	CESC	139
TCGA.DS.A0VM.01A.11D.A10S.08	CESC	134
TCGA.Q1.A5R2.01A.11D.A28B.09	CESC	124
TCGA.MY.A5BD.01A.11D.A26G.09	CESC	120
TCGA.C5.A1MH.01A.11D.A14W.08	CESC	119
TCGA.C5.A3HE.01A.21D.A22X.09	CESC	115
TCGA.EK.A3GJ.01A.21D.A20U.09	CESC	114
TCGA.LP.A5U2.01A.11D.A28B.09	CESC	108
TCGA.EK.A2RK.01A.11D.A18J.09	CESC	98
TCGA.Q1.A73P.01A.11D.A32I.09	CESC	96
TCGA.JW.A5VJ.01A.11D.A28B.09	CESC	89
TCGA.C5.A7UH.01A.11D.A351.09	CESC	88
TCGA.FU.A3HY.01A.11D.A21Q.09	CESC	85
TCGA.EK.A2RC.01A.11D.A18J.09	CESC	79
TCGA.EK.A2PM.01A.11D.A18J.09	CESC	77
TCGA.EK.A2H0.01A.11D.A17W.09	CESC	76
TCGA.C5.A1BL.01A.11D.A13W.08	CESC	76
TCGA.EK.A2PL.01A.11D.A18J.09	CESC	76
TCGA.EK.A2RA.01A.11D.A18J.09	CESC	74
TCGA.MU.A51Y.01A.11D.A26G.09	CESC	74
TCGA.EA.A3Y4.01A.51D.A243.09	CESC	64
TCGA.EK.A3GM.01A.11D.A20U.09	CESC	64
TCGA.DG.A2KL.01A.11D.A17W.09	CESC	64
TCGA.DG.A2KM.01A.11D.A17W.09	CESC	63
TCGA.C5.A1M6.01A.11D.A13W.08	CESC	61
TCGA.C5.A1BK.01B.11D.A13W.08	CESC	61
TCGA.FU.A40J.01A.11D.A243.09	CESC	59
TCGA.C5.A1BM.01A.11D.A13W.08	CESC	59
TCGA.C5.A1BJ.01A.11D.A13W.08	CESC	55
TCGA.FU.A23L.01A.11D.A16O.08	CESC	53
TCGA.EK.A2IP.01A.11D.A17W.09	CESC	52
TCGA.EK.A2RN.01A.12D.A20U.09	CESC	51
TCGA.C5.A1BI.01B.11D.A13W.08	CESC	49
TCGA.C5.A1MN.01A.11D.A14W.08	CESC	49
TCGA.C5.A2LX.01A.11D.A18J.09	CESC	47
TCGA.EA.A43B.01A.81D.A243.09	CESC	47
TCGA.DS.A0VK.01A.21D.A10S.08	CESC	45
TCGA.EK.A2R7.01A.11D.A18J.09	CESC	44
TCGA.DS.A0VN.01A.21D.A10S.08	CESC	44
TCGA.C5.A7CL.01A.11D.A32I.09	CESC	43
TCGA.LP.A7HU.01A.11D.A33O.09	CESC	43
TCGA.C5.A1M7.01A.11D.A13W.08	CESC	42
TCGA.Q1.A6DT.01A.11D.A32I.09	CESC	41
TCGA.FU.A23K.01A.11D.A16O.08	CESC	39
TCGA.EA.A3QD.01A.32D.A22X.09	CESC	33
TCGA.FU.A5XV.01A.11D.A28B.09	CESC	33
TCGA.EA.A3HT.01A.61D.A21Q.09	CESC	32
TCGA.EA.A439.01A.11D.A243.09	CESC	32
TCGA.DS.A5RQ.01A.11D.A28B.09	CESC	31
TCGA.IR.A3LF.01A.21D.A22X.09	CESC	30
TCGA.DS.A7WH.01A.22D.A351.09	CESC	29
TCGA.FU.A3YQ.01A.11D.A22X.09	CESC	29
TCGA.C5.A3HD.01B.11D.A20U.09	CESC	28
TCGA.FU.A2QG.01A.11D.A18J.09	CESC	27
TCGA.BI.A0VS.01A.11D.A10S.08	CESC	26
TCGA.C5.A1ML.01A.11D.A14W.08	CESC	26
TCGA.DS.A0VL.01A.21D.A10S.08	CESC	26
TCGA.EX.A69L.01A.11D.A32I.09	CESC	26
TCGA.EX.A1H6.01B.11D.A22X.09	CESC	25
TCGA.C5.A1BF.01B.11D.A13W.08	CESC	25
TCGA.BI.A0VR.01A.11D.A10S.08	CESC	25
TCGA.EA.A6QX.01A.12D.A33O.09	CESC	25
TCGA.Q1.A6DW.01A.11D.A32I.09	CESC	25
TCGA.C5.A3HL.01A.11D.A20U.09	CESC	24
TCGA.EA.A50E.01A.21D.A26G.09	CESC	24
TCGA.HM.A4S6.01A.11D.A26G.09	CESC	23
TCGA.EK.A2RO.01A.11D.A18J.09	CESC	22
TCGA.C5.A1MJ.01A.11D.A14W.08	CESC	21
TCGA.C5.A2M1.01A.11D.A18J.09	CESC	21
TCGA.EA.A3HR.01A.11D.A20U.09	CESC	21
TCGA.MU.A5YI.01A.11D.A32I.09	CESC	20
TCGA.EK.A2RB.01A.11D.A18J.09	CESC	20
TCGA.R2.A69V.01A.11D.A32I.09	CESC	20
TCGA.C5.A7UC.01A.11D.A351.09	CESC	19
TCGA.Q1.A73Q.01A.21D.A32I.09	CESC	19
TCGA.EA.A78R.01A.11D.A32I.09	CESC	19
TCGA.C5.A1MF.01A.11D.A13W.08	CESC	18
TCGA.Q1.A5R1.01A.11D.A28B.09	CESC	18
TCGA.JX.A3PZ.01A.11D.A21Q.09	CESC	18
TCGA.WL.A834.01A.11D.A351.09	CESC	17
TCGA.C5.A7CK.01A.11D.A32I.09	CESC	17
TCGA.JW.A852.01A.11D.A351.09	CESC	17
TCGA.C5.A1BE.01B.11D.A13W.08	CESC	17
TCGA.FU.A3WB.01A.11D.A22X.09	CESC	16
TCGA.C5.A1MI.01A.11D.A14W.08	CESC	16
TCGA.C5.A7CO.01A.11D.A351.09	CESC	16
TCGA.DG.A2KH.01A.21D.A22X.09	CESC	15
TCGA.LP.A4AX.01A.12D.A243.09	CESC	14
TCGA.IR.A3LB.01A.11D.A243.09	CESC	13
TCGA.FU.A3NI.01A.11D.A21Q.09	CESC	13
TCGA.EA.A44S.01A.12D.A26G.09	CESC	13
TCGA.Q1.A5R3.01A.11D.A28B.09	CESC	13
TCGA.EK.A2PI.01A.11D.A18J.09	CESC	12
TCGA.UC.A7PD.01A.11D.A351.09	CESC	12
TCGA.FU.A3TX.01A.11D.A22X.09	CESC	11
TCGA.C5.A7X3.01A.11D.A351.09	CESC	11
TCGA.C5.A1MP.01A.11D.A14W.08	CESC	11
TCGA.EA.A1QS.01A.61D.A22X.09	CESC	11
TCGA.JW.A5VI.01A.11D.A28B.09	CESC	11
TCGA.C5.A2LS.01A.22D.A22X.09	CESC	11
TCGA.EA.A3QE.01A.21D.A21Q.09	CESC	11
TCGA.BI.A20A.01A.11D.A14W.08	CESC	11
TCGA.FU.A770.01A.11D.A33O.09	CESC	10
TCGA.DR.A0ZL.01A.11D.A10S.08	CESC	10
TCGA.EA.A5ZF.01A.11D.A28B.09	CESC	10
TCGA.C5.A7CH.01A.11D.A33O.09	CESC	9
TCGA.C5.A7UE.01A.11D.A33O.09	CESC	9
TCGA.C5.A1M9.01A.11D.A13W.08	CESC	9
TCGA.C5.A1M8.01A.21D.A13W.08	CESC	9
TCGA.EA.A3HQ.01A.11D.A20U.09	CESC	9
TCGA.LP.A5U3.01A.11D.A28B.09	CESC	9
TCGA.LP.A4AU.01A.32D.A243.09	CESC	9
TCGA.C5.A1MQ.01A.11D.A14W.08	CESC	8
TCGA.EX.A3L1.01A.11D.A21Q.09	CESC	8
TCGA.C5.A7CJ.01A.11D.A32I.09	CESC	8
TCGA.EK.A3GN.01A.11D.A20U.09	CESC	8
TCGA.EK.A2H1.01A.11D.A17W.09	CESC	8
TCGA.C5.A3HF.01A.11D.A20U.09	CESC	7
TCGA.EA.A5FO.01A.21D.A28B.09	CESC	7
TCGA.EA.A5ZE.01A.11D.A28B.09	CESC	7
TCGA.EK.A2GZ.01A.11D.A17W.09	CESC	7
TCGA.EA.A411.01A.11D.A243.09	CESC	6
TCGA.MY.A5BE.01A.21D.A26G.09	CESC	6
TCGA.IR.A3LC.01A.11D.A20U.09	CESC	5
TCGA.C5.A0TN.01A.21D.A14W.08	CESC	5
TCGA.MY.A5BF.01A.11D.A26G.09	CESC	4
TCGA.EK.A2RM.01A.21D.A18J.09	CESC	1
TCGA.DS.A1OA.01A.11D.A16Y.08	CESC	1
TCGA.DG.A2KJ.01A.11D.A18J.09	CESC	1
TCGA.EK.A2PK.01A.11D.A18J.09	CESC	1
TCGA.EX.A69M.01A.11D.A32I.09	CESC	1
TCGA.HM.A3JJ.01A.21D.A21Q.09	CESC	1
TCGA.EK.A2R9.01A.11D.A18J.09	CESC	1
TCGA.C5.A2M2.01A.21D.A18J.09	CESC	1
TCGA.C5.A2LY.01A.31D.A18J.09	CESC	1
TCGA.JX.A3Q8.01A.11D.A21Q.09	CESC	1
TCGA.RA.A741.01A.11D.A33O.09	CESC	1
TCGA.FU.A3EO.01A.11D.A20U.09	CESC	1
TCGA.EK.A2RL.01A.11D.A18J.09	CESC	1
TCGA.Q1.A73R.01A.11D.A33O.09	CESC	1
TCGA.FU.A3TQ.01A.11D.A22X.09	CESC	1
TCGA.HM.A6W2.01A.21D.A33O.09	CESC	1
TCGA.C5.A7CM.01A.11D.A33O.09	CESC	1
TCGA.JW.A5VH.01A.11D.A28B.09	CESC	1
TCGA.FU.A3HZ.01A.11D.A20U.09	CESC	1
TCGA.HM.A3JK.01A.11D.A21Q.09	CESC	1
TCGA.C5.A1ME.01A.11D.A13W.08	CESC	1
TCGA.EA.A5O9.01A.11D.A28B.09	CESC	1
TCGA.EA.A556.01A.11D.A26G.09	CESC	1
TCGA.Q1.A6DV.01A.11D.A32I.09	CESC	1
TCGA.Q1.A73S.01A.11D.A33O.09	CESC	1
TCGA.EX.A1H5.01A.31D.A13W.08	CESC	1
TCGA.FU.A57G.01A.11D.A26G.09	CESC	1
TCGA.JW.A5VG.01A.11D.A28B.09	CESC	1
TCGA.EA.A5ZD.01A.11D.A28B.09	CESC	1
TCGA.DS.A3LQ.01A.21D.A21Q.09	CESC	1
TCGA.EA.A4BA.01A.21D.A26G.09	CESC	1
TCGA.JX.A5QV.01A.22D.A28B.09	CESC	1
TCGA.HG.A2PA.01A.11D.A20U.09	CESC	1
TCGA.EA.A1QT.01A.11D.A14W.08	CESC	1
TCGA.C5.A1M5.01A.11D.A13W.08	CESC	1
TCGA.C5.A7CG.01A.11D.A32I.09	CESC	1
TCGA.JW.A5VK.01A.11D.A28B.09	CESC	1
TCGA.EK.A2RE.01A.11D.A18J.09	CESC	1
TCGA.EX.A449.01A.11D.A243.09	CESC	1
TCGA.C5.A2LT.01A.11D.A18J.09	CESC	1
TCGA.IR.A3L7.01A.21D.A20U.09	CESC	1
TCGA.DS.A7WI.01A.12D.A351.09	CESC	1
TCGA.DS.A7WF.01A.11D.A351.09	CESC	1
TCGA.C5.A2LV.01A.11D.A18J.09	CESC	1
TCGA.3X.AAV9.01A.72D.A417.09	CHOL	0
TCGA.3X.AAVA.01A.11D.A417.09	CHOL	0
TCGA.W5.AA2R.01A.11D.A417.09	CHOL	0
TCGA.W5.AA2Z.01A.11D.A417.09	CHOL	0
TCGA.W5.AA34.01A.11D.A417.09	CHOL	0
TCGA.W5.AA39.01A.11D.A417.09	CHOL	0
TCGA.ZD.A8I3.01A.11D.A417.09	CHOL	0
TCGA.3X.AAVC.01A.21D.A417.09	CHOL	0
TCGA.3X.AAVB.01A.31D.A417.09	CHOL	0
TCGA.W5.AA38.01A.11D.A417.09	CHOL	0
TCGA.W5.AA2U.01A.11D.A417.09	CHOL	0
TCGA.W5.AA2O.01A.11D.A417.09	CHOL	0
TCGA.3X.AAVE.01A.11D.A417.09	CHOL	0
TCGA.W5.AA2H.01A.31D.A417.09	CHOL	0
TCGA.4G.AAZT.01A.11D.A417.09	CHOL	0
TCGA.W5.AA2X.01A.11D.A417.09	CHOL	0
TCGA.W5.AA2Q.01A.11D.A417.09	CHOL	0
TCGA.W5.AA2T.01A.12D.A417.09	CHOL	0
TCGA.W5.AA2I.01A.32D.A417.09	CHOL	0
TCGA.WD.A7RX.01A.12D.A417.09	CHOL	0
TCGA.W5.AA31.01A.11D.A417.09	CHOL	0
TCGA.YR.A95A.01A.12D.A417.09	CHOL	0
TCGA.W5.AA33.01A.11D.A417.09	CHOL	0
TCGA.ZH.A8Y8.01A.51D.A417.09	CHOL	0
TCGA.W5.AA2G.01A.11D.A417.09	CHOL	0
TCGA.ZH.A8Y1.01A.11D.A417.09	CHOL	0
TCGA.W5.AA30.01A.31D.A417.09	CHOL	0
TCGA.ZH.A8Y5.01A.11D.A417.09	CHOL	0
TCGA.W6.AA0S.01A.11D.A417.09	CHOL	0
TCGA.ZH.A8Y2.01A.11D.A417.09	CHOL	0
TCGA.4G.AAZO.01A.12D.A417.09	CHOL	0
TCGA.ZH.A8Y6.01A.11D.A417.09	CHOL	0
TCGA.ZU.A8S4.01A.11D.A417.09	CHOL	0
TCGA.ZH.A8Y4.01A.11D.A417.09	CHOL	0
TCGA.W5.AA2W.01A.11D.A417.09	CHOL	0
TCGA.AA.3712.01A.21D.1719.10	COAD	23
TCGA.AZ.5403.01A.01D.1650.10	COAD	1
TCGA.CK.4948.01B.11D.1650.10	COAD	1
TCGA.CK.5914.01A.11D.1650.10	COAD	1
TCGA.A6.5666.01A.01D.1650.10	COAD	1
TCGA.A6.6649.01A.11D.1771.10	COAD	1
TCGA.AD.6895.01A.11D.1924.10	COAD	1
TCGA.AZ.6598.01A.11D.1771.10	COAD	1
TCGA.AZ.6599.01A.11D.1771.10	COAD	1
TCGA.CM.4747.01A.01D.1408.10	COAD	1
TCGA.D5.6536.01A.11D.1719.10	COAD	1
TCGA.DM.A28E.01A.11D.A16V.10	COAD	1
TCGA.AA.3492.01A.01D.1408.10	COAD	1
TCGA.D5.6920.01A.11D.1924.10	COAD	1
TCGA.CM.6172.01A.11D.1650.10	COAD	1
TCGA.DM.A1DA.01A.11D.A152.10	COAD	1
TCGA.A6.5664.01A.21D.1835.10	COAD	1
TCGA.DM.A0X9.01A.11D.A152.10	COAD	1
TCGA.F4.6569.01A.11D.1771.10	COAD	1
TCGA.DM.A1D0.01A.11D.A152.10	COAD	1
TCGA.AZ.4323.01A.21D.1835.10	COAD	1
TCGA.D5.7000.01A.11D.1924.10	COAD	1
TCGA.AA.A02K.01A.21W.A096.10	COAD	1
TCGA.DM.A28H.01A.11D.A16V.10	COAD	1
TCGA.D5.6931.01A.11D.1924.10	COAD	1
TCGA.AZ.6606.01A.11D.1835.10	COAD	1
TCGA.DM.A1D4.01A.21D.A152.10	COAD	1
TCGA.AZ.6608.01A.11D.1835.10	COAD	1
TCGA.AA.3496.01A.21D.1835.10	COAD	1
TCGA.A6.6781.01A.22D.1924.10	COAD	1
TCGA.D5.6541.01A.11D.1719.10	COAD	1
TCGA.AD.6890.01A.11D.1924.10	COAD	1
TCGA.A6.6142.01A.11D.1771.10	COAD	1
TCGA.D5.6924.01A.11D.1924.10	COAD	1
TCGA.CK.6751.01A.11D.1835.10	COAD	1
TCGA.A6.5657.01A.01D.1650.10	COAD	1
TCGA.DM.A1D8.01A.11D.A152.10	COAD	1
TCGA.D5.6538.01A.11D.1719.10	COAD	1
TCGA.D5.6533.01A.11D.1719.10	COAD	1
TCGA.G4.6299.01A.11D.1771.10	COAD	1
TCGA.CM.5863.01A.21D.1835.10	COAD	1
TCGA.DM.A1D9.01A.11D.A152.10	COAD	1
TCGA.A6.5665.01A.01D.1650.10	COAD	1
TCGA.D5.6529.01A.11D.1771.10	COAD	1
TCGA.AZ.6601.01A.11D.1771.10	COAD	1
TCGA.AD.6548.01A.11D.1835.10	COAD	1
TCGA.D5.6922.01A.11D.1924.10	COAD	1
TCGA.AY.6196.01A.11D.1719.10	COAD	1
TCGA.CK.5913.01A.11D.1650.10	COAD	1
TCGA.CK.6748.01A.11D.1835.10	COAD	1
TCGA.DM.A28C.01A.11D.A16V.10	COAD	1
TCGA.CM.5868.01A.01D.1650.10	COAD	1
TCGA.AZ.4682.01B.01D.1408.10	COAD	1
TCGA.A6.6648.01A.11D.1771.10	COAD	1
TCGA.D5.6930.01A.11D.1924.10	COAD	1
TCGA.D5.6932.01A.11D.1924.10	COAD	1
TCGA.D5.6540.01A.11D.1719.10	COAD	1
TCGA.AD.6901.01A.11D.1924.10	COAD	1
TCGA.CM.6680.01A.11D.1835.10	COAD	1
TCGA.F4.6806.01A.11D.1835.10	COAD	1
TCGA.CM.6678.01A.11D.1835.10	COAD	1
TCGA.D5.6532.01A.11D.1719.10	COAD	1
TCGA.AZ.4616.01A.21D.1835.10	COAD	1
TCGA.F4.6805.01A.11D.1835.10	COAD	1
TCGA.G4.6625.01A.21D.1771.10	COAD	1
TCGA.F4.6703.01A.11D.1835.10	COAD	1
TCGA.AA.3685.01A.02W.0900.09	COAD	1
TCGA.CM.5344.01A.21D.1719.10	COAD	1
TCGA.AA.3526.01A.02W.0831.10	COAD	1
TCGA.CK.5916.01A.11D.1650.10	COAD	1
TCGA.CM.6167.01A.11D.1650.10	COAD	1
TCGA.AY.6197.01A.11D.1719.10	COAD	1
TCGA.CM.6675.01A.11D.1835.10	COAD	1
TCGA.A6.5662.01A.01D.1650.10	COAD	1
TCGA.AA.3655.01A.02D.1719.10	COAD	1
TCGA.AA.A01X.01A.21W.A096.10	COAD	1
TCGA.AA.A02Y.01A.43W.A096.10	COAD	1
TCGA.AZ.5407.01A.01D.1719.10	COAD	1
TCGA.AZ.6607.01A.11D.1835.10	COAD	1
TCGA.CA.5254.01A.21D.1835.10	COAD	1
TCGA.CA.5796.01A.01D.1650.10	COAD	1
TCGA.CA.6716.01A.11D.1835.10	COAD	1
TCGA.CM.5861.01A.01D.1650.10	COAD	1
TCGA.CM.5864.01A.01D.1650.10	COAD	1
TCGA.D5.5537.01A.21D.1924.10	COAD	1
TCGA.D5.5539.01A.01D.1650.10	COAD	1
TCGA.D5.6927.01A.21D.1924.10	COAD	1
TCGA.DM.A1HA.01A.11D.A152.10	COAD	1
TCGA.F4.6460.01A.11D.1771.10	COAD	1
TCGA.G4.6310.01A.11D.1719.10	COAD	1
TCGA.G4.6323.01A.11D.1719.10	COAD	1
TCGA.G4.6586.01A.11D.1771.10	COAD	1
TCGA.AA.3697.01A.01D.1719.10	COAD	1
TCGA.D5.6898.01A.11D.1924.10	COAD	1
TCGA.AD.6965.01A.11D.1924.10	COAD	1
TCGA.DM.A0XD.01A.12D.A152.10	COAD	1
TCGA.CM.6166.01A.11D.1650.10	COAD	1
TCGA.CM.6679.01A.11D.1835.10	COAD	1
TCGA.CM.6677.01A.11D.1835.10	COAD	1
TCGA.D5.6535.01A.11D.1719.10	COAD	1
TCGA.A6.6137.01A.11D.1771.10	COAD	1
TCGA.G4.6293.01A.11D.1719.10	COAD	1
TCGA.F4.6855.01A.11D.1924.10	COAD	1
TCGA.G4.6628.01A.11D.1835.10	COAD	1
TCGA.D5.6534.01A.21D.1924.10	COAD	1
TCGA.CK.4950.01A.01D.1719.10	COAD	1
TCGA.G4.6307.01A.11D.1719.10	COAD	1
TCGA.D5.5538.01A.01D.1650.10	COAD	1
TCGA.A6.6651.01A.21D.1835.10	COAD	1
TCGA.D5.6539.01A.11D.1719.10	COAD	1
TCGA.AZ.6603.01A.11D.1835.10	COAD	1
TCGA.CM.6676.01A.11D.1835.10	COAD	1
TCGA.CM.6164.01A.11D.1650.10	COAD	1
TCGA.CM.6161.01A.11D.1650.10	COAD	1
TCGA.DM.A1D6.01A.21D.A152.10	COAD	1
TCGA.AA.3489.01A.21D.1835.10	COAD	1
TCGA.D5.5540.01A.01D.1650.10	COAD	1
TCGA.AZ.6605.01A.11D.1835.10	COAD	1
TCGA.D5.6923.01A.11D.1924.10	COAD	1
TCGA.A6.4105.01A.02D.1771.10	COAD	1
TCGA.F4.6459.01A.11D.1771.10	COAD	1
TCGA.A6.6782.01A.11D.1835.10	COAD	1
TCGA.CM.6170.01A.11D.1650.10	COAD	1
TCGA.AD.5900.01A.11D.1650.10	COAD	1
TCGA.DM.A282.01A.12D.A16V.10	COAD	1
TCGA.G4.6321.01A.11D.1719.10	COAD	1
TCGA.DM.A28G.01A.11D.A16V.10	COAD	1
TCGA.CK.5915.01A.11D.1650.10	COAD	1
TCGA.CM.6162.01A.11D.1650.10	COAD	1
TCGA.F4.6854.01A.11D.1924.10	COAD	1
TCGA.CA.6719.01A.11D.1835.10	COAD	1
TCGA.AU.3779.01A.01D.1719.10	COAD	1
TCGA.G4.6303.01A.11D.1771.10	COAD	1
TCGA.CM.6163.01A.11D.1650.10	COAD	1
TCGA.CM.6165.01A.11D.1650.10	COAD	1
TCGA.DM.A1D7.01A.11D.A152.10	COAD	1
TCGA.CK.6747.01A.11D.1835.10	COAD	1
TCGA.CM.6168.01A.11D.1650.10	COAD	1
TCGA.CK.5912.01A.11D.1650.10	COAD	1
TCGA.CM.6674.01A.11D.1835.10	COAD	1
TCGA.AA.3660.01A.01D.1719.10	COAD	1
TCGA.A6.6780.01A.11D.1835.10	COAD	1
TCGA.AU.6004.01A.11D.1719.10	COAD	1
TCGA.CM.6171.01A.11D.1650.10	COAD	1
TCGA.D5.6926.01A.11D.1924.10	COAD	1
TCGA.G4.6317.01A.11D.1719.10	COAD	1
TCGA.G4.6315.01A.11D.1719.10	COAD	1
TCGA.D5.6928.01A.11D.1924.10	COAD	1
TCGA.AD.6963.01A.11D.1924.10	COAD	1
TCGA.G4.6306.01A.11D.1771.10	COAD	1
TCGA.AD.6899.01A.11D.1924.10	COAD	1
TCGA.CM.5862.01A.01D.1650.10	COAD	1
TCGA.F4.6809.01A.11D.1835.10	COAD	1
TCGA.D5.6929.01A.31D.1924.10	COAD	1
TCGA.AD.6964.01A.11D.1924.10	COAD	1
TCGA.AA.3663.01A.01D.1719.10	COAD	1
TCGA.F4.6807.01A.11D.1835.10	COAD	1
TCGA.D5.5541.01A.01D.1650.10	COAD	1
TCGA.AA.3502.01A.01D.1408.10	COAD	1
TCGA.CA.6717.01A.11D.1835.10	COAD	1
TCGA.AA.3662.01A.01D.1719.10	COAD	1
TCGA.A6.6652.01A.11D.1771.10	COAD	1
TCGA.CM.4744.01A.01D.1408.10	COAD	1
TCGA.F4.6856.01A.11D.1924.10	COAD	1
TCGA.DM.A28F.01A.11D.A16V.10	COAD	1
TCGA.G4.6309.01A.21D.1835.10	COAD	1
TCGA.CK.6746.01A.11D.1835.10	COAD	1
TCGA.CM.4743.01A.01D.1719.10	COAD	1
TCGA.CM.5349.01A.21D.1719.10	COAD	1
TCGA.AA.A01Z.01A.11W.A096.10	COAD	1
TCGA.AY.5543.01A.01D.1650.10	COAD	1
TCGA.DM.A28K.01A.21D.A16V.10	COAD	1
TCGA.F4.6808.01A.11D.1835.10	COAD	1
TCGA.A6.6654.01A.21D.1835.10	COAD	1
TCGA.A6.5660.01A.01D.1650.10	COAD	1
TCGA.CM.6169.01A.11D.1650.10	COAD	1
TCGA.CA.5255.01A.11D.1835.10	COAD	1
TCGA.CA.6715.01A.21D.1835.10	COAD	1
TCGA.CA.5797.01A.01D.1650.10	COAD	1
TCGA.F4.6570.01A.11D.1771.10	COAD	1
TCGA.AA.3713.01A.21D.1719.10	COAD	1
TCGA.DM.A285.01A.11D.A16V.10	COAD	1
TCGA.A6.6653.01A.11D.1771.10	COAD	1
TCGA.AY.6386.01A.21D.1719.10	COAD	1
TCGA.D5.6537.01A.11D.1719.10	COAD	1
TCGA.DM.A1DB.01A.11D.A152.10	COAD	1
TCGA.AD.6889.01A.11D.1924.10	COAD	1
TCGA.AA.3511.01A.21D.1835.10	COAD	1
TCGA.A6.6138.01A.11D.1771.10	COAD	1
TCGA.AA.A01P.01A.21W.A096.10	COAD	1
TCGA.CM.5860.01A.01D.1650.10	COAD	1
TCGA.CA.6718.01A.11D.1835.10	COAD	1
TCGA.AD.6888.01A.11D.1924.10	COAD	1
TCGA.G4.6588.01A.11D.1771.10	COAD	1
TCGA.F4.6704.01A.11D.1835.10	COAD	1
TCGA.A6.6141.01A.11D.1771.10	COAD	1
TCGA.CM.5348.01A.21D.1719.10	COAD	1
TCGA.DM.A0XF.01A.11D.A152.10	COAD	1
TCGA.AZ.6600.01A.11D.1771.10	COAD	1
TCGA.CK.4947.01B.11D.1650.10	COAD	1
TCGA.CK.4952.01A.01D.1719.10	COAD	1
TCGA.DM.A1HB.01A.21D.A183.10	COAD	1
TCGA.AZ.4315.01A.01D.1408.10	COAD	1
TCGA.GS.A9TZ.01A.11D.A38X.10	DLBC	40
TCGA.GS.A9TW.01A.11D.A382.10	DLBC	22
TCGA.FA.A4XK.01A.11D.A31X.10	DLBC	1
TCGA.GR.A4D5.01A.11D.A31X.10	DLBC	1
TCGA.G8.6914.01A.11D.2210.10	DLBC	1
TCGA.GS.A9TV.01A.11D.A382.10	DLBC	1
TCGA.FF.A7CQ.01A.11D.A382.10	DLBC	1
TCGA.GR.7353.01A.11D.2210.10	DLBC	1
TCGA.GS.A9TU.01A.11D.A382.10	DLBC	1
TCGA.GR.A4D4.01A.11D.A31X.10	DLBC	1
TCGA.GR.A4D6.01A.11D.A31X.10	DLBC	1
TCGA.FF.8042.01A.11D.2210.10	DLBC	1
TCGA.GS.A9U4.01A.11D.A38X.10	DLBC	1
TCGA.G8.6906.01A.11D.2210.10	DLBC	1
TCGA.G8.6326.01A.11D.2210.10	DLBC	1
TCGA.FF.8041.01A.11D.2210.10	DLBC	1
TCGA.GR.A4D9.01B.11D.A31X.10	DLBC	1
TCGA.G8.6909.01A.11D.2210.10	DLBC	1
TCGA.FF.A7CW.01A.11D.A382.10	DLBC	1
TCGA.FF.A7CX.01A.12D.A382.10	DLBC	1
TCGA.FA.A86F.01A.11D.A382.10	DLBC	1
TCGA.FM.8000.01A.11D.2210.10	DLBC	1
TCGA.VB.A8QN.01A.11D.A382.10	DLBC	1
TCGA.GS.A9TT.01A.11D.A382.10	DLBC	1
TCGA.FA.A4BB.01A.11D.A31X.10	DLBC	1
TCGA.G8.6325.01A.11D.2210.10	DLBC	1
TCGA.FF.8047.01A.11D.2210.10	DLBC	1
TCGA.FA.8693.01A.11D.2397.10	DLBC	1
TCGA.GR.7351.01A.11D.2210.10	DLBC	1
TCGA.GS.A9TY.01A.11D.A38X.10	DLBC	1
TCGA.RQ.A6JB.01A.11D.A31X.10	DLBC	1
TCGA.GS.A9U3.01A.11D.A38X.10	DLBC	1
TCGA.RQ.A68N.01A.11D.A31X.10	DLBC	1
TCGA.FA.A7DS.01A.11D.A382.10	DLBC	1
TCGA.FF.8046.01A.11D.2210.10	DLBC	1
TCGA.G8.6324.01A.11D.2210.10	DLBC	1
TCGA.GS.A9TQ.01A.11D.A382.10	DLBC	1
TCGA.FA.A82F.01A.11D.A382.10	DLBC	1
TCGA.FA.A6HN.01A.11D.A31X.10	DLBC	1
TCGA.GS.A9TX.01A.11D.A382.10	DLBC	1
TCGA.FA.A7Q1.01A.11D.A382.10	DLBC	1
TCGA.FF.8062.01A.11D.2210.10	DLBC	1
TCGA.Z6.AAPN.01A.11D.A403.09	ESCA	136
TCGA.IG.A5B8.01A.11D.A28B.09	ESCA	128
TCGA.LN.A49M.01A.21D.A27G.09	ESCA	97
TCGA.L5.A8NQ.01A.11D.A36J.09	ESCA	81
TCGA.IG.A4P3.01A.11D.A27G.09	ESCA	74
TCGA.Z6.A8JD.01A.11D.A36J.09	ESCA	57
TCGA.LN.A4A9.01A.11D.A28B.09	ESCA	55
TCGA.L5.A8NK.01A.21D.A37C.09	ESCA	47
TCGA.S8.A6BW.01A.11D.A31U.09	ESCA	35
TCGA.Z6.A8JE.01A.11D.A37C.09	ESCA	34
TCGA.LN.A4A8.01A.32D.A27G.09	ESCA	34
TCGA.LN.A49U.01A.31D.A27G.09	ESCA	33
TCGA.LN.A49S.01A.11D.A247.09	ESCA	30
TCGA.JY.A6FD.01A.11D.A33E.09	ESCA	29
TCGA.VR.A8EX.01A.11D.A36J.09	ESCA	29
TCGA.LN.A9FP.01A.31D.A387.09	ESCA	28
TCGA.IG.A51D.01A.11D.A27G.09	ESCA	26
TCGA.LN.A9FO.01A.11D.A387.09	ESCA	24
TCGA.L5.A8NS.01A.12D.A37C.09	ESCA	23
TCGA.V5.AASX.01A.11D.A387.09	ESCA	22
TCGA.LN.A7HW.01A.22D.A351.09	ESCA	19
TCGA.R6.A6Y0.01B.11D.A33E.09	ESCA	17
TCGA.IG.A97I.01A.11D.A387.09	ESCA	17
TCGA.LN.A49Y.01A.11D.A27G.09	ESCA	16
TCGA.LN.A7HX.01A.11D.A33E.09	ESCA	15
TCGA.JY.A6FA.01A.11D.A33E.09	ESCA	15
TCGA.VR.A8EP.01A.31D.A403.09	ESCA	15
TCGA.VR.A8EW.01A.11D.A36J.09	ESCA	15
TCGA.L5.A88W.01A.11D.A351.09	ESCA	14
TCGA.IG.A8O2.01A.11D.A36J.09	ESCA	13
TCGA.V5.A7RE.01A.11D.A351.09	ESCA	11
TCGA.IG.A3YC.01A.11D.A247.09	ESCA	1
TCGA.IG.A7DP.01A.31D.A33E.09	ESCA	1
TCGA.L5.A8NU.01A.11D.A36J.09	ESCA	1
TCGA.JY.A93E.01A.11D.A37C.09	ESCA	1
TCGA.2H.A9GO.01A.11D.A37C.09	ESCA	1
TCGA.L5.A8NF.01A.11D.A37C.09	ESCA	1
TCGA.VR.A8EO.01A.11D.A36J.09	ESCA	1
TCGA.L5.A4OT.01A.11D.A28B.09	ESCA	1
TCGA.LN.A5U7.01A.11D.A31U.09	ESCA	1
TCGA.R6.A6KZ.01A.11D.A31U.09	ESCA	1
TCGA.L5.A4OJ.01A.11D.A27G.09	ESCA	1
TCGA.2H.A9GH.01A.11D.A37C.09	ESCA	1
TCGA.L5.A8NH.01A.11D.A37C.09	ESCA	1
TCGA.2H.A9GM.01A.11D.A37C.09	ESCA	1
TCGA.L5.A8NR.01A.11D.A37C.09	ESCA	1
TCGA.L5.A8NM.01A.11D.A37C.09	ESCA	1
TCGA.ZR.A9CJ.01B.11D.A387.09	ESCA	1
TCGA.JY.A6FH.01A.11D.A33E.09	ESCA	1
TCGA.L5.A893.01A.11D.A36J.09	ESCA	1
TCGA.RE.A7BO.01A.11D.A33E.09	ESCA	1
TCGA.R6.A8W5.01B.11D.A37C.09	ESCA	1
TCGA.L5.A8NL.01A.12D.A37C.09	ESCA	1
TCGA.JY.A939.01A.12D.A37C.09	ESCA	1
TCGA.JY.A938.01A.11D.A37C.09	ESCA	1
TCGA.L5.A8NT.01A.11D.A37C.09	ESCA	1
TCGA.JY.A93C.01A.11D.A387.09	ESCA	1
TCGA.IG.A5S3.01A.11D.A28B.09	ESCA	1
TCGA.VR.A8ER.01A.11D.A36J.09	ESCA	1
TCGA.V5.A7RC.01B.11D.A403.09	ESCA	1
TCGA.2H.A9GR.01A.12D.A37C.09	ESCA	1
TCGA.VR.A8EZ.01A.11D.A36J.09	ESCA	1
TCGA.L5.A4OG.01A.11D.A27G.09	ESCA	1
TCGA.2H.A9GG.01A.11D.A37C.09	ESCA	1
TCGA.L5.A8NE.01A.11D.A37C.09	ESCA	1
TCGA.L5.A88Y.01A.11D.A351.09	ESCA	1
TCGA.R6.A6L4.01A.11D.A31U.09	ESCA	1
TCGA.L5.A88T.01A.11D.A351.09	ESCA	1
TCGA.KH.A6WC.01A.11D.A33E.09	ESCA	1
TCGA.2H.A9GL.01A.12D.A37C.09	ESCA	1
TCGA.VR.A8ET.01A.11D.A403.09	ESCA	1
TCGA.JY.A93F.01A.21D.A37C.09	ESCA	1
TCGA.L5.A4OE.01A.11D.A27G.09	ESCA	1
TCGA.L5.A88S.01A.11D.A36J.09	ESCA	1
TCGA.JY.A6FG.01A.11D.A33E.09	ESCA	1
TCGA.L5.A4OI.01A.11D.A27G.09	ESCA	1
TCGA.L5.A4OU.01A.11D.A28B.09	ESCA	1
TCGA.IC.A6RE.01A.11D.A33E.09	ESCA	1
TCGA.VR.AA4G.01A.11D.A37C.09	ESCA	1
TCGA.2H.A9GN.01A.11D.A37C.09	ESCA	1
TCGA.L7.A6VZ.01A.12D.A33E.09	ESCA	1
TCGA.R6.A8WC.01A.11D.A37C.09	ESCA	1
TCGA.L5.A8NN.01A.11D.A37C.09	ESCA	1
TCGA.LN.A5U5.01A.21D.A28B.09	ESCA	1
TCGA.V5.AASW.01A.11D.A403.09	ESCA	1
TCGA.V5.A7RB.01A.11D.A351.09	ESCA	1
TCGA.M9.A5M8.01A.11D.A28B.09	ESCA	1
TCGA.V5.AASV.01A.11D.A387.09	ESCA	1
TCGA.R6.A6XQ.01B.11D.A33E.09	ESCA	1
TCGA.L5.A4OW.01A.11D.A28B.09	ESCA	1
TCGA.LN.A4MQ.01A.11D.A28B.09	ESCA	1
TCGA.2H.A9GI.01A.11D.A37C.09	ESCA	1
TCGA.2H.A9GK.01A.11D.A37C.09	ESCA	1
TCGA.2H.A9GQ.01A.11D.A37C.09	ESCA	1
TCGA.L5.A4OO.01A.11D.A27G.09	ESCA	1
TCGA.LN.A9FQ.01A.31D.A387.09	ESCA	1
TCGA.IG.A4QS.01A.11D.A27G.09	ESCA	1
TCGA.L5.A4OS.01A.11D.A28B.09	ESCA	1
TCGA.2H.A9GF.01A.11D.A37C.09	ESCA	1
TCGA.L5.A4OH.01A.11D.A27G.09	ESCA	1
TCGA.IG.A625.01A.11D.A31U.09	ESCA	1
TCGA.IG.A50L.01A.11D.A27G.09	ESCA	1
TCGA.R6.A8WG.01A.11D.A37C.09	ESCA	1
TCGA.L5.A4OX.01A.21D.A28B.09	ESCA	1
TCGA.L5.A43E.01A.11D.A247.09	ESCA	1
TCGA.LN.A4A3.01A.11D.A27G.09	ESCA	1
TCGA.L5.A8NG.01A.11D.A37C.09	ESCA	1
TCGA.R6.A6DQ.01B.11D.A31U.09	ESCA	1
TCGA.VR.A8Q7.01A.11D.A37C.09	ESCA	1
TCGA.IG.A3I8.01A.11D.A247.09	ESCA	1
TCGA.IG.A6QS.01A.12D.A33E.09	ESCA	1
TCGA.IG.A97H.01A.11D.A387.09	ESCA	1
TCGA.LN.A49X.01A.31D.A27G.09	ESCA	1
TCGA.L5.A88Z.01A.11D.A36J.09	ESCA	1
TCGA.XP.A8T6.01A.11D.A36J.09	ESCA	1
TCGA.LN.A7HZ.01A.31D.A351.09	ESCA	1
TCGA.LN.A8I0.01A.11D.A36J.09	ESCA	1
TCGA.IG.A3YA.01A.11D.A247.09	ESCA	1
TCGA.VR.A8EQ.01A.11D.A36J.09	ESCA	1
TCGA.JY.A93D.01A.11D.A387.09	ESCA	1
TCGA.L5.A4OP.01A.11D.A27G.09	ESCA	1
TCGA.IG.A3QL.01A.11D.A247.09	ESCA	1
TCGA.R6.A6XG.01B.11D.A33E.09	ESCA	1
TCGA.XP.A8T8.01A.11D.A36J.09	ESCA	1
TCGA.LN.A4A1.01A.21D.A27G.09	ESCA	1
TCGA.L5.A4OM.01A.11D.A27G.09	ESCA	1
TCGA.IC.A6RF.01A.13D.A33E.09	ESCA	1
TCGA.Q9.A6FW.01A.31D.A31U.09	ESCA	1
TCGA.R6.A8W8.01B.11D.A37C.09	ESCA	1
TCGA.VR.A8EU.01A.11D.A36J.09	ESCA	1
TCGA.L5.A4ON.01A.11D.A27G.09	ESCA	1
TCGA.VR.AA4D.01A.11D.A37C.09	ESCA	1
TCGA.L5.A8NI.01A.11D.A37C.09	ESCA	1
TCGA.LN.A7HY.01A.12D.A351.09	ESCA	1
TCGA.LN.A4A5.01A.21D.A27G.09	ESCA	1
TCGA.VR.A8EY.01A.11D.A36J.09	ESCA	1
TCGA.JY.A6FE.01A.11D.A33E.09	ESCA	1
TCGA.VR.AA7I.01A.11D.A403.09	ESCA	1
TCGA.LN.A5U6.01A.11D.A28B.09	ESCA	1
TCGA.LN.A4A4.01A.11D.A27G.09	ESCA	1
TCGA.JY.A6FB.01A.11D.A33E.09	ESCA	1
TCGA.L5.A88V.01A.11D.A351.09	ESCA	1
TCGA.L5.A891.01A.11D.A36J.09	ESCA	1
TCGA.S8.A6BV.01A.21D.A31U.09	ESCA	1
TCGA.L5.A8NJ.01A.11D.A36J.09	ESCA	1
TCGA.2H.A9GJ.01A.11D.A37C.09	ESCA	1
TCGA.L7.A56G.01A.21D.A27G.09	ESCA	1
TCGA.R6.A6DN.01B.11D.A31U.09	ESCA	1
TCGA.L5.A43J.01A.12D.A247.09	ESCA	1
TCGA.LN.A8HZ.01A.11D.A36J.09	ESCA	1
TCGA.Z6.A9VB.01A.21D.A37C.09	ESCA	1
TCGA.L5.A8NV.01A.11D.A37C.09	ESCA	1
TCGA.LN.A49O.01A.11D.A247.09	ESCA	1
TCGA.LN.A49P.01A.11D.A247.09	ESCA	1
TCGA.L5.A43C.01A.11D.A247.09	ESCA	1
[truncated: 5,578 more rows]

## Sheet: Supplementary Data 3
Supplementary Data 3: Quantification of alternative splicing events of APOBEC3B (A3B) as Percent Spliced-in Index (PSI) in TCGA paired tumor and normal tissues
Note: 'E' stands for Exons and 'J' stands for junctions
		Normal										Tumor
TCGA ID	Cancer	J:E5-E6	J:E5-aE6	E4-E5	J:E4-E6	J:E5-E6 + J:E5-aE6	J:E4-E5 + J:E5-E6	2*J:E4-E6	J:E4-E5+J:E5-E6+2*J:E4-E6	PSI, canonical exon 6 acceptor site	PSI, exon 5 inclusion	J:E5-E6	J:E5-aE6	E4-E5	J:E4-E6	J:E5-E6 + J:E5-aE6	J:E4-E5 + J:E5-E6	2*J:E4-E6	J:E4-E5+J:E5-E6+2*J:E4-E6	PSI, canonical exon 6 acceptor site	PSI, exon 5 inclusion
TCGA-BL-A13J	BLCA	2	0	1	0	2	3	0	3	100	100	15	2	9	0	17	24	0	24	88.2353	100
TCGA-BT-A20N	BLCA	4	0	3	1	4	7	2	9	100	77.7778	43	1	43	3	44	86	6	92	97.7273	93.4783
TCGA-BT-A20Q	BLCA	0	0	0	0	0	0	0	0	#DIV/0!	#DIV/0!	13	1	16	0	14	29	0	29	92.8571	100
TCGA-BT-A20R	BLCA	2	0	9	0	2	11	0	11	100	100	635	18	650	5	653	1285	10	1295	97.2435	99.2278
TCGA-BT-A20U	BLCA	18	4	12	7	22	30	14	44	81.8182	68.1818	19	0	20	0	19	39	0	39	100	100
TCGA-BT-A20W	BLCA	80	1	97	4	81	177	8	185	98.7654	95.6757	172	3	144	7	175	316	14	330	98.2857	95.7576
TCGA-BT-A2LA	BLCA	77	4	47	11	81	124	22	146	95.0617	84.9315	10	0	3	0	10	13	0	13	100	100
TCGA-BT-A2LB	BLCA	96	28	19	99	124	115	198	313	77.4194	36.7412	169	8	178	17	177	347	34	381	95.4802	91.0761
TCGA-CU-A0YN	BLCA	15	0	23	1	15	38	2	40	100	95	130	7	147	12	137	277	24	301	94.8905	92.0266
TCGA-CU-A0YR	BLCA	3	0	1	1	3	4	2	6	100	66.6667	265	11	277	8	276	542	16	558	96.0145	97.1326
TCGA-GC-A3BM	BLCA	14	1	17	4	15	31	8	39	93.3333	79.4872	11	1	12	1	12	23	2	25	91.6667	92
TCGA-GC-A3WC	BLCA	22	0	7	5	22	29	10	39	100	74.359	61	3	54	5	64	115	10	125	95.3125	92
TCGA-GC-A6I3	BLCA	48	0	64	1	48	112	2	114	100	98.2456	57	9	38	0	66	95	0	95	86.3636	100
TCGA-GD-A2C5	BLCA	30	1	32	1	31	62	2	64	96.7742	96.875	26	1	42	4	27	68	8	76	96.2963	89.4737
TCGA-GD-A3OP	BLCA	56	12	20	49	68	76	98	174	82.3529	43.6782	82	3	81	7	85	163	14	177	96.4706	92.0904
TCGA-GD-A3OQ	BLCA	16	2	13	4	18	29	8	37	88.8889	78.3784	137	10	160	7	147	297	14	311	93.1973	95.4984
TCGA-K4-A3WV	BLCA	2	0	0	0	2	2	0	2	100	100	59	0	60	2	59	119	4	123	100	96.748
TCGA-K4-A54R	BLCA	36	7	21	18	43	57	36	93	83.7209	61.2903	69	4	82	9	73	151	18	169	94.5205	89.3491
TCGA-K4-A5RI	BLCA	12	1	11	2	13	23	4	27	92.3077	85.1852	10	0	26	3	10	36	6	42	100	85.7143
TCGA-A7-A0CE	BRCA	17	0	17	1	17	34	2	36	100	94.4444	21	1	19	0	22	40	0	40	95.4545	100
TCGA-A7-A0CH	BRCA	9	0	10	4	9	19	8	27	100	70.3704	8	0	12	0	8	20	0	20	100	100
TCGA-A7-A0D9	BRCA	1	0	5	0	1	6	0	6	100	100	13	0	22	0	13	35	0	35	100	100
TCGA-A7-A0DB	BRCA	8	0	23	0	8	31	0	31	100	100	4	0	11	0	4	15	0	15	100	100
TCGA-A7-A0DC	BRCA	9	0	21	0	9	30	0	30	100	100	21	0	13	0	21	34	0	34	100	100
TCGA-A7-A13E	BRCA	1	0	0	1	1	1	2	3	100	33.3333	0	0	0	0	0	0	0	0	#DIV/0!	#DIV/0!
TCGA-A7-A13F	BRCA	4	0	2	0	4	6	0	6	100	100	17	1	20	0	18	37	0	37	94.4444	100
TCGA-A7-A13G	BRCA	1	0	0	0	1	1	0	1	100	100	8	0	18	0	8	26	0	26	100	100
TCGA-AC-A23H	BRCA	6	0	10	0	6	16	0	16	100	100	91	1	128	8	92	219	16	235	98.913	93.1915
TCGA-AC-A2FB	BRCA	0	0	5	0	0	5	0	5	#DIV/0!	100	14	1	15	3	15	29	6	35	93.3333	82.8571
TCGA-AC-A2FF	BRCA	32	1	39	1	33	71	2	73	96.9697	97.2603	30	3	34	0	33	64	0	64	90.9091	100
TCGA-AC-A2FM	BRCA	19	0	15	3	19	34	6	40	100	85	26	0	29	1	26	55	2	57	100	96.4912
TCGA-BH-A0AU	BRCA	0	0	0	0	0	0	0	0	#DIV/0!	#DIV/0!	0	0	0	0	0	0	0	0	#DIV/0!	#DIV/0!
TCGA-BH-A0AY	BRCA	3	0	19	0	3	22	0	22	100	100	22	0	21	0	22	43	0	43	100	100
TCGA-BH-A0AZ	BRCA	2	0	2	0	2	4	0	4	100	100	18	0	14	0	18	32	0	32	100	100
TCGA-BH-A0B3	BRCA	20	0	25	0	20	45	0	45	100	100	118	6	135	2	124	253	4	257	95.1613	98.4436
TCGA-BH-A0B5	BRCA	0	0	0	0	0	0	0	0	#DIV/0!	#DIV/0!	82	5	75	3	87	157	6	163	94.2529	96.319
TCGA-BH-A0B7	BRCA	12	0	7	0	12	19	0	19	100	100	44	0	62	0	44	106	0	106	100	100
TCGA-BH-A0B8	BRCA	4	0	2	0	4	6	0	6	100	100	68	0	77	0	68	145	0	145	100	100
TCGA-BH-A0BA	BRCA	14	2	18	0	16	32	0	32	87.5	100	38	0	47	2	38	85	4	89	100	95.5056
TCGA-BH-A0BC	BRCA	13	0	12	0	13	25	0	25	100	100	114	5	114	0	119	228	0	228	95.7983	100
TCGA-BH-A0BJ	BRCA	12	2	14	0	14	26	0	26	85.7143	100	30	2	32	0	32	62	0	62	93.75	100
TCGA-BH-A0BM	BRCA	6	0	14	0	6	20	0	20	100	100	4	0	6	0	4	10	0	10	100	100
TCGA-BH-A0BQ	BRCA	5	0	23	0	5	28	0	28	100	100	11	0	16	0	11	27	0	27	100	100
TCGA-BH-A0BT	BRCA	12	0	16	0	12	28	0	28	100	100	10	0	6	1	10	16	2	18	100	88.8889
TCGA-BH-A0BV	BRCA	10	0	9	0	10	19	0	19	100	100	16	0	33	1	16	49	2	51	100	96.0784
TCGA-BH-A0BW	BRCA	24	0	45	1	24	69	2	71	100	97.1831	190	3	231	9	193	421	18	439	98.4456	95.8998
TCGA-BH-A0BZ	BRCA	4	0	2	0	4	6	0	6	100	100	87	0	88	1	87	175	2	177	100	98.8701
TCGA-BH-A0C0	BRCA	2	0	5	0	2	7	0	7	100	100	61	4	85	7	65	146	14	160	93.8462	91.25
TCGA-BH-A0C3	BRCA	14	1	8	2	15	22	4	26	93.3333	84.6154	14	1	17	3	15	31	6	37	93.3333	83.7838
TCGA-BH-A0DD	BRCA	2	0	2	0	2	4	0	4	100	100	37	3	47	3	40	84	6	90	92.5	93.3333
TCGA-BH-A0DG	BRCA	10	1	15	0	11	25	0	25	90.9091	100	55	1	78	0	56	133	0	133	98.2143	100
TCGA-BH-A0DH	BRCA	14	2	34	0	16	48	0	48	87.5	100	39	0	58	0	39	97	0	97	100	100
TCGA-BH-A0DK	BRCA	14	0	16	1	14	30	2	32	100	93.75	114	1	109	4	115	223	8	231	99.1304	96.5368
TCGA-BH-A0DL	BRCA	9	0	8	0	9	17	0	17	100	100	82	4	88	7	86	170	14	184	95.3488	92.3913
TCGA-BH-A0DO	BRCA	13	0	13	0	13	26	0	26	100	100	18	1	9	0	19	27	0	27	94.7368	100
TCGA-BH-A0DP	BRCA	14	0	16	0	14	30	0	30	100	100	13	0	32	2	13	45	4	49	100	91.8367
TCGA-BH-A0DQ	BRCA	10	0	9	0	10	19	0	19	100	100	34	1	37	0	35	71	0	71	97.1429	100
TCGA-BH-A0DT	BRCA	13	0	18	0	13	31	0	31	100	100	12	0	13	0	12	25	0	25	100	100
TCGA-BH-A0DV	BRCA	6	0	14	0	6	20	0	20	100	100	17	0	32	0	17	49	0	49	100	100
TCGA-BH-A0DZ	BRCA	30	1	34	0	31	64	0	64	96.7742	100	50	0	68	0	50	118	0	118	100	100
TCGA-BH-A0E0	BRCA	41	0	28	0	41	69	0	69	100	100	11	0	7	0	11	18	0	18	100	100
TCGA-BH-A0E1	BRCA	16	0	14	0	16	30	0	30	100	100	67	0	78	0	67	145	0	145	100	100
TCGA-BH-A0H5	BRCA	7	0	9	0	7	16	0	16	100	100	48	1	42	3	49	90	6	96	97.9592	93.75
TCGA-BH-A0H7	BRCA	38	0	28	0	38	66	0	66	100	100	57	1	82	1	58	139	2	141	98.2759	98.5816
TCGA-BH-A0H9	BRCA	0	0	0	0	0	0	0	0	#DIV/0!	#DIV/0!	41	0	38	0	41	79	0	79	100	100
TCGA-BH-A0HA	BRCA	4	2	7	0	6	11	0	11	66.6667	100	20	1	24	0	21	44	0	44	95.2381	100
TCGA-BH-A0HK	BRCA	8	0	22	0	8	30	0	30	100	100	30	0	41	0	30	71	0	71	100	100
TCGA-BH-A18J	BRCA	0	0	0	0	0	0	0	0	#DIV/0!	#DIV/0!	0	0	0	0	0	0	0	0	#DIV/0!	#DIV/0!
TCGA-BH-A18K	BRCA	3	0	5	0	3	8	0	8	100	100	33	0	38	0	33	71	0	71	100	100
TCGA-BH-A18L	BRCA	7	0	7	0	7	14	0	14	100	100	64	1	66	1	65	130	2	132	98.4615	98.4848
TCGA-BH-A18M	BRCA	13	1	16	0	14	29	0	29	92.8571	100	17	0	28	1	17	45	2	47	100	95.7447
TCGA-BH-A18N	BRCA	3	0	6	0	3	9	0	9	100	100	14	0	8	0	14	22	0	22	100	100
TCGA-BH-A18P	BRCA	3	0	3	0	3	6	0	6	100	100	62	0	98	0	62	160	0	160	100	100
TCGA-BH-A18Q	BRCA	28	0	18	3	28	46	6	52	100	88.4615	63	3	73	1	66	136	2	138	95.4545	98.5507
TCGA-BH-A18R	BRCA	10	0	6	0	10	16	0	16	100	100	91	4	128	1	95	219	2	221	95.7895	99.095
TCGA-BH-A18S	BRCA	12	0	2	0	12	14	0	14	100	100	11	0	13	0	11	24	0	24	100	100
TCGA-BH-A18U	BRCA	12	1	22	0	13	34	0	34	92.3077	100	239	10	265	6	249	504	12	516	95.9839	97.6744
TCGA-BH-A18V	BRCA	8	0	4	0	8	12	0	12	100	100	149	10	157	4	159	306	8	314	93.7107	97.4522
TCGA-BH-A1EN	BRCA	7	0	5	0	7	12	0	12	100	100	21	0	26	0	21	47	0	47	100	100
TCGA-BH-A1EO	BRCA	10	0	7	0	10	17	0	17	100	100	12	1	15	1	13	27	2	29	92.3077	93.1034
TCGA-BH-A1ET	BRCA	3	1	4	1	4	7	2	9	75	77.7778	2	0	13	0	2	15	0	15	100	100
TCGA-BH-A1EU	BRCA	3	0	5	0	3	8	0	8	100	100	23	1	22	1	24	45	2	47	95.8333	95.7447
TCGA-BH-A1EV	BRCA	39	2	62	0	41	101	0	101	95.122	100	20	1	30	0	21	50	0	50	95.2381	100
TCGA-BH-A1EW	BRCA	33	0	40	1	33	73	2	75	100	97.3333	41	0	58	4	41	99	8	107	100	92.5234
TCGA-BH-A1F0	BRCA	15	1	3	2	16	18	4	22	93.75	81.8182	364	12	461	22	376	825	44	869	96.8085	94.9367
TCGA-BH-A1F2	BRCA	20	1	9	0	21	29	0	29	95.2381	100	130	4	174	4	134	304	8	312	97.0149	97.4359
TCGA-BH-A1F6	BRCA	12	0	17	0	12	29	0	29	100	100	236	1	268	5	237	504	10	514	99.5781	98.0545
TCGA-BH-A1F8	BRCA	3	0	14	0	3	17	0	17	100	100	66	1	110	0	67	176	0	176	98.5075	100
TCGA-BH-A1FB	BRCA	8	0	10	0	8	18	0	18	100	100	14	0	22	0	14	36	0	36	100	100
TCGA-BH-A1FC	BRCA	2	0	8	2	2	10	4	14	100	71.4286	277	9	238	1	286	515	2	517	96.8531	99.6132
TCGA-BH-A1FD	BRCA	9	0	3	1	9	12	2	14	100	85.7143	47	4	62	4	51	109	8	117	92.1569	93.1624
TCGA-BH-A1FE	BRCA	17	2	24	0	19	41	0	41	89.4737	100	5	0	9	1	5	14	2	16	100	87.5
TCGA-BH-A1FG	BRCA	1	0	8	0	1	9	0	9	100	100	28	0	32	1	28	60	2	62	100	96.7742
TCGA-BH-A1FH	BRCA	18	4	18	0	22	36	0	36	81.8182	100	17	0	21	0	17	38	0	38	100	100
TCGA-BH-A1FJ	BRCA	23	0	21	0	23	44	0	44	100	100	115	2	132	2	117	247	4	251	98.2906	98.4064
TCGA-BH-A1FM	BRCA	22	2	15	0	24	37	0	37	91.6667	100	57	0	86	0	57	143	0	143	100	100
TCGA-BH-A1FN	BRCA	17	0	33	0	17	50	0	50	100	100	44	1	43	3	45	87	6	93	97.7778	93.5484
TCGA-BH-A1FR	BRCA	7	0	10	2	7	17	4	21	100	80.9524	25	1	24	2	26	49	4	53	96.1538	92.4528
TCGA-BH-A1FU	BRCA	3	0	6	0	3	9	0	9	100	100	56	4	69	1	60	125	2	127	93.3333	98.4252
TCGA-BH-A203	BRCA	8	0	13	0	8	21	0	21	100	100	291	7	358	1	298	649	2	651	97.651	99.6928
TCGA-BH-A204	BRCA	3	0	9	1	3	12	2	14	100	85.7143	65	3	94	2	68	159	4	163	95.5882	97.546
TCGA-BH-A208	BRCA	6	0	9	0	6	15	0	15	100	100	13	0	18	2	13	31	4	35	100	88.5714
TCGA-BH-A209	BRCA	8	0	6	1	8	14	2	16	100	87.5	40	2	56	1	42	96	2	98	95.2381	97.9592
TCGA-E2-A153	BRCA	11	0	13	1	11	24	2	26	100	92.3077	8	0	9	0	8	17	0	17	100	100
TCGA-E2-A158	BRCA	1	0	5	0	1	6	0	6	100	100	7	1	3	0	8	10	0	10	87.5	100
TCGA-E2-A15I	BRCA	1	0	2	0	1	3	0	3	100	100	7	1	9	0	8	16	0	16	87.5	100
TCGA-E2-A15K	BRCA	20	0	5	0	20	25	0	25	100	100	9	0	12	0	9	21	0	21	100	100
TCGA-E2-A15M	BRCA	3	0	9	0	3	12	0	12	100	100	67	4	77	1	71	144	2	146	94.3662	98.6301
TCGA-E2-A1BC	BRCA	0	0	0	0	0	0	0	0	#DIV/0!	#DIV/0!	1	0	1	0	1	2	0	2	100	100
TCGA-E2-A1IG	BRCA	13	0	11	1	13	24	2	26	100	92.3077	20	0	25	1	20	45	2	47	100	95.7447
TCGA-E2-A1L7	BRCA	7	0	4	0	7	11	0	11	100	100	34	3	46	1	37	80	2	82	91.8919	97.561
TCGA-E2-A1LB	BRCA	5	1	11	0	6	16	0	16	83.3333	100	33	0	54	0	33	87	0	87	100	100
TCGA-E2-A1LH	BRCA	2	0	8	1	2	10	2	12	100	83.3333	558	12	504	4	570	1062	8	1070	97.8947	99.2523
TCGA-E2-A1LS	BRCA	0	0	1	0	0	1	0	1	#DIV/0!	100	27	0	27	2	27	54	4	58	100	93.1034
TCGA-E9-A1N4	BRCA	24	0	31	0	24	55	0	55	100	100	47	1	79	1	48	126	2	128	97.9167	98.4375
TCGA-E9-A1N5	BRCA	16	1	23	1	17	39	2	41	94.1176	95.122	29	1	37	0	30	66	0	66	96.6667	100
TCGA-E9-A1N6	BRCA	11	0	20	1	11	31	2	33	100	93.9394	49	1	75	2	50	124	4	128	98	96.875
TCGA-E9-A1N9	BRCA	5	0	18	0	5	23	0	23	100	100	50	1	63	0	51	113	0	113	98.0392	100
TCGA-E9-A1NA	BRCA	2	0	4	0	2	6	0	6	100	100	39	3	36	6	42	75	12	87	92.8571	86.2069
TCGA-E9-A1ND	BRCA	11	1	17	3	12	28	6	34	91.6667	82.3529	52	1	71	6	53	123	12	135	98.1132	91.1111
TCGA-E9-A1NF	BRCA	5	0	4	1	5	9	2	11	100	81.8182	21	0	19	0	21	40	0	40	100	100
TCGA-E9-A1NG	BRCA	0	0	1	0	0	1	0	1	#DIV/0!	100	9	0	13	0	9	22	0	22	100	100
TCGA-E9-A1R7	BRCA	1	0	2	0	1	3	0	3	100	100	32	0	39	0	32	71	0	71	100	100
TCGA-E9-A1RB	BRCA	7	0	12	1	7	19	2	21	100	90.4762	53	0	64	0	53	117	0	117	100	100
TCGA-E9-A1RC	BRCA	6	0	11	1	6	17	2	19	100	89.4737	16	0	29	0	16	45	0	45	100	100
TCGA-E9-A1RD	BRCA	6	1	7	0	7	13	0	13	85.7143	100	30	0	23	0	30	53	0	53	100	100
TCGA-E9-A1RF	BRCA	1	0	0	1	1	1	2	3	100	33.3333	103	5	96	1	108	199	2	201	95.3704	99.005
TCGA-E9-A1RH	BRCA	6	0	8	0	6	14	0	14	100	100	161	2	195	0	163	356	0	356	98.773	100
TCGA-E9-A1RI	BRCA	1	0	3	1	1	4	2	6	100	66.6667	14	1	19	0	15	33	0	33	93.3333	100
TCGA-GI-A2C8	BRCA	0	0	0	0	0	0	0	0	#DIV/0!	#DIV/0!	3	0	6	0	3	9	0	9	100	100
TCGA-GI-A2C9	BRCA	5	0	12	0	5	17	0	17	100	100	76	4	100	5	80	176	10	186	95	94.6237
TCGA-FU-A3EO	CESC	2	0	9	0	2	11	0	11	100	100	38	2	26	1	40	64	2	66	95	96.9697
TCGA-HM-A3JJ	CESC	0	0	2	0	0	2	0	2	#DIV/0!	100	4	0	2	3	4	6	6	12	100	50
TCGA-MY-A5BF	CESC	5	0	2	0	5	7	0	7	100	100	248	28	240	55	276	488	110	598	89.8551	81.6054
TCGA-W5-AA2I	CHOL	0	2	1	0	2	1	0	1	0	100	151	5	132	2	156	283	4	287	96.7949	98.6063
TCGA-W5-AA2Q	CHOL	2	0	2	0	2	4	0	4	100	100	8	0	7	2	8	15	4	19	100	78.9474
TCGA-W5-AA2R	CHOL	5	0	8	1	5	13	2	15	100	86.6667	12	0	15	0	12	27	0	27	100	100
TCGA-W5-AA2U	CHOL	1	0	1	0	1	2	0	2	100	100	59	0	67	4	59	126	8	134	100	94.0299
TCGA-W5-AA2X	CHOL	9	0	8	1	9	17	2	19	100	89.4737	1	0	4	1	1	5	2	7	100	71.4286
TCGA-W5-AA30	CHOL	2	0	0	0	2	2	0	2	100	100	71	6	125	1	77	196	2	198	92.2078	98.9899
TCGA-W5-AA31	CHOL	4	0	1	0	4	5	0	5	100	100	22	1	19	0	23	41	0	41	95.6522	100
TCGA-W5-AA34	CHOL	2	0	1	1	2	3	2	5	100	60	17	0	22	0	17	39	0	39	100	100
TCGA-ZU-A8S4	CHOL	3	1	4	1	4	7	2	9	75	77.7778	39	5	71	3	44	110	6	116	88.6364	94.8276
TCGA-A6-2671	COAD	170	6	210	5	176	380	10	390	96.5909	97.4359	15	1	25	0	16	40	0	40	93.75	100
TCGA-A6-2675	COAD	65	4	80	6	69	145	12	157	94.2029	92.3567	48	1	56	2	49	104	4	108	97.9592	96.2963
TCGA-A6-2678	COAD	120	10	167	6	130	287	12	299	92.3077	95.9866	48	2	57	0	50	105	0	105	96	100
TCGA-A6-2679	COAD	130	6	193	8	136	323	16	339	95.5882	95.2802	0	0	0	0	0	0	0	0	#DIV/0!	#DIV/0!
TCGA-A6-2680	COAD	8	0	10	0	8	18	0	18	100	100	4	0	12	0	4	16	0	16	100	100
TCGA-A6-2682	COAD	171	9	193	4	180	364	8	372	95	97.8495	3	0	14	0	3	17	0	17	100	100
TCGA-A6-2683	COAD	118	5	141	5	123	259	10	269	95.935	96.2825	5	0	6	0	5	11	0	11	100	100
TCGA-A6-2684	COAD	271	10	329	3	281	600	6	606	96.4413	99.0099	26	4	33	0	30	59	0	59	86.6667	100
TCGA-A6-2685	COAD	120	7	168	5	127	288	10	298	94.4882	96.6443	14	1	18	2	15	32	4	36	93.3333	88.8889
TCGA-A6-2686	COAD	238	10	303	10	248	541	20	561	95.9677	96.4349	63	5	96	2	68	159	4	163	92.6471	97.546
TCGA-A6-5659	COAD	97	2	162	5	99	259	10	269	97.9798	96.2825	18	0	11	0	18	29	0	29	100	100
TCGA-A6-5662	COAD	30	2	59	0	32	89	0	89	93.75	100	43	0	58	0	43	101	0	101	100	100
TCGA-A6-5665	COAD	236	9	280	16	245	516	32	548	96.3265	94.1606	15	0	28	0	15	43	0	43	100	100
TCGA-A6-5667	COAD	77	3	83	4	80	160	8	168	96.25	95.2381	136	12	167	5	148	303	10	313	91.8919	96.8051
TCGA-AA-3489	COAD	41	3	28	11	44	69	22	91	93.1818	75.8242	32	1	35	1	33	67	2	69	96.9697	97.1014
TCGA-AA-3496	COAD	46	0	45	3	46	91	6	97	100	93.8144	39	1	52	3	40	91	6	97	97.5	93.8144
TCGA-AA-3511	COAD	23	1	33	0	24	56	0	56	95.8333	100	23	1	21	1	24	44	2	46	95.8333	95.6522
TCGA-AA-3514	COAD	208	7	269	4	215	477	8	485	96.7442	98.3505	11	0	14	0	11	25	0	25	100	100
TCGA-AA-3516	COAD	244	9	312	2	253	556	4	560	96.4427	99.2857	16	0	29	0	16	45	0	45	100	100
TCGA-AA-3517	COAD	150	8	162	3	158	312	6	318	94.9367	98.1132	10	1	13	1	11	23	2	25	90.9091	92
TCGA-AA-3518	COAD	77	6	103	2	83	180	4	184	92.7711	97.8261	7	0	10	0	7	17	0	17	100	100
TCGA-AA-3520	COAD	210	14	252	6	224	462	12	474	93.75	97.4684	15	0	14	0	15	29	0	29	100	100
TCGA-AA-3522	COAD	327	10	436	6	337	763	12	775	97.0326	98.4516	25	1	36	0	26	61	0	61	96.1538	100
TCGA-AA-3525	COAD	102	0	123	5	102	225	10	235	100	95.7447	8	1	30	0	9	38	0	38	88.8889	100
TCGA-AA-3527	COAD	207	9	239	15	216	446	30	476	95.8333	93.6975	4	0	10	0	4	14	0	14	100	100
TCGA-AA-3531	COAD	164	6	214	9	170	378	18	396	96.4706	95.4545	21	3	13	0	24	34	0	34	87.5	100
TCGA-AA-3534	COAD	95	5	107	2	100	202	4	206	95	98.0583	24	0	16	0	24	40	0	40	100	100
TCGA-AA-3655	COAD	36	1	40	2	37	76	4	80	97.2973	95	2	0	1	0	2	3	0	3	100	100
TCGA-AA-3660	COAD	73	7	93	1	80	166	2	168	91.25	98.8095	46	3	54	1	49	100	2	102	93.8776	98.0392
TCGA-AA-3662	COAD	23	1	37	0	24	60	0	60	95.8333	100	30	4	32	3	34	62	6	68	88.2353	91.1765
TCGA-AA-3663	COAD	64	6	104	5	70	168	10	178	91.4286	94.382	47	5	50	2	52	97	4	101	90.3846	96.0396
TCGA-AA-3697	COAD	36	0	64	2	36	100	4	104	100	96.1538	41	0	44	1	41	85	2	87	100	97.7011
TCGA-AA-3712	COAD	123	8	139	6	131	262	12	274	93.8931	95.6204	23	0	21	2	23	44	4	48	100	91.6667
TCGA-AA-3713	COAD	171	5	202	6	176	373	12	385	97.1591	96.8831	48	1	50	4	49	98	8	106	97.9592	92.4528
TCGA-AZ-6598	COAD	25	0	23	0	25	48	0	48	100	100	9	0	12	0	9	21	0	21	100	100
TCGA-AZ-6599	COAD	37	4	58	1	41	95	2	97	90.2439	97.9381	22	0	35	0	22	57	0	57	100	100
TCGA-AZ-6600	COAD	33	2	47	0	35	80	0	80	94.2857	100	29	3	42	1	32	71	2	73	90.625	97.2603
TCGA-AZ-6601	COAD	46	2	61	1	48	107	2	109	95.8333	98.1651	90	5	127	3	95	217	6	223	94.7368	97.3094
TCGA-AZ-6603	COAD	12	1	17	0	13	29	0	29	92.3077	100	39	1	41	0	40	80	0	80	97.5	100
TCGA-AZ-6605	COAD	10	3	17	0	13	27	0	27	76.9231	100	32	1	20	2	33	52	4	56	96.9697	92.8571
TCGA-F4-6704	COAD	49	0	81	2	49	130	4	134	100	97.0149	38	3	62	1	41	100	2	102	92.6829	98.0392
TCGA-IC-A6RE	ESCA	9	0	10	1	9	19	2	21	100	90.4762	111	0	141	3	111	252	6	258	100	97.6744
TCGA-IC-A6RF	ESCA	52	21	52	20	73	104	40	144	71.2329	72.2222	167	16	191	14	183	358	28	386	91.2568	92.7461
TCGA-L5-A43C	ESCA	1	0	2	0	1	3	0	3	100	100	38	4	39	3	42	77	6	83	90.4762	92.7711
TCGA-L5-A4OG	ESCA	22	0	20	2	22	42	4	46	100	91.3043	106	6	81	27	112	187	54	241	94.6429	77.5934
TCGA-L5-A4OJ	ESCA	10	0	10	0	10	20	0	20	100	100	75	1	78	2	76	153	4	157	98.6842	97.4522
TCGA-L5-A4OO	ESCA	1	0	3	0	1	4	0	4	100	100	76	2	72	0	78	148	0	148	97.4359	100
TCGA-V5-A7RE	ESCA	61	1	66	0	62	127	0	127	98.3871	100	285	4	298	3	289	583	6	589	98.6159	98.9813
TCGA-V5-AASX	ESCA	59	2	49	0	61	108	0	108	96.7213	100	47	2	73	1	49	120	2	122	95.9184	98.3607
TCGA-CV-6933	HNSC	4	0	3	2	4	7	4	11	100	63.6364	290	4	303	33	294	593	66	659	98.6395	89.9848
TCGA-CV-6934	HNSC	21	2	30	8	23	51	16	67	91.3043	76.1194	119	1	130	16	120	249	32	281	99.1667	88.6121
TCGA-CV-6935	HNSC	19	0	22	7	19	41	14	55	100	74.5455	48	2	76	3	50	124	6	130	96	95.3846
TCGA-CV-6936	HNSC	69	4	48	59	73	117	118	235	94.5205	49.7872	41	3	54	5	44	95	10	105	93.1818	90.4762
TCGA-CV-6938	HNSC	12	1	23	5	13	35	10	45	92.3077	77.7778	24	0	26	9	24	50	18	68	100	73.5294
TCGA-CV-6939	HNSC	2	0	4	0	2	6	0	6	100	100	173	7	167	27	180	340	54	394	96.1111	86.2944
TCGA-CV-6943	HNSC	40	11	28	19	51	68	38	106	78.4314	64.1509	128	14	95	70	142	223	140	363	90.1408	61.4325
TCGA-CV-6955	HNSC	70	11	49	50	81	119	100	219	86.4198	54.3379	27	4	21	20	31	48	40	88	87.0968	54.5455
TCGA-CV-6956	HNSC	60	4	17	51	64	77	102	179	93.75	43.0168	98	7	127	7	105	225	14	239	93.3333	94.1423
TCGA-CV-6959	HNSC	28	1	23	1	29	51	2	53	96.5517	96.2264	106	16	99	46	122	205	92	297	86.8852	69.0236
TCGA-CV-6960	HNSC	12	0	10	3	12	22	6	28	100	78.5714	213	9	185	10	222	398	20	418	95.9459	95.2153
TCGA-CV-6961	HNSC	16	3	7	11	19	23	22	45	84.2105	51.1111	200	6	189	37	206	389	74	463	97.0874	84.0173
TCGA-CV-6962	HNSC	20	1	2	19	21	22	38	60	95.2381	36.6667	0	0	0	0	0	0	0	0	#DIV/0!	#DIV/0!
TCGA-CV-7091	HNSC	2	0	1	2	2	3	4	7	100	42.8571	136	12	178	36	148	314	72	386	91.8919	81.3472
TCGA-CV-7097	HNSC	21	1	18	8	22	39	16	55	95.4545	70.9091	321	10	456	28	331	777	56	833	96.9789	93.2773
TCGA-CV-7101	HNSC	148	27	92	99	175	240	198	438	84.5714	54.7945	173	8	141	47	181	314	94	408	95.5801	76.9608
TCGA-CV-7103	HNSC	30	1	31	2	31	61	4	65	96.7742	93.8462	137	7	148	5	144	285	10	295	95.1389	96.6102
TCGA-CV-7177	HNSC	57	7	16	39	64	73	78	151	89.0625	48.3444	49	2	52	4	51	101	8	109	96.0784	92.6606
TCGA-CV-7178	HNSC	15	0	24	0	15	39	0	39	100	100	48	0	46	4	48	94	8	102	100	92.1569
TCGA-CV-7183	HNSC	26	2	38	3	28	64	6	70	92.8571	91.4286	35	4	8	29	39	43	58	101	89.7436	42.5743
TCGA-CV-7235	HNSC	66	1	71	7	67	137	14	151	98.5075	90.7285	43	13	37	15	56	80	30	110	76.7857	72.7273
TCGA-CV-7238	HNSC	43	9	17	33	52	60	66	126	82.6923	47.619	92	6	129	7	98	221	14	235	93.8776	94.0426
TCGA-CV-7242	HNSC	28	2	47	9	30	75	18	93	93.3333	80.6452	99	6	108	25	105	207	50	257	94.2857	80.5447
TCGA-CV-7245	HNSC	14	1	14	1	15	28	2	30	93.3333	93.3333	93	9	101	26	102	194	52	246	91.1765	78.8618
TCGA-CV-7250	HNSC	43	7	31	25	50	74	50	124	86	59.6774	163	15	140	57	178	303	114	417	91.573	72.6619
TCGA-CV-7252	HNSC	102	16	33	87	118	135	174	309	86.4407	43.6893	38	2	45	12	40	83	24	107	95	77.5701
TCGA-CV-7255	HNSC	176	18	108	93	194	284	186	470	90.7216	60.4255	61	4	59	14	65	120	28	148	93.8462	81.0811
TCGA-CV-7261	HNSC	27	1	28	5	28	55	10	65	96.4286	84.6154	114	7	161	8	121	275	16	291	94.2149	94.5017
TCGA-CV-7406	HNSC	178	58	51	178	236	229	356	585	75.4237	39.1453	876	44	1049	33	920	1925	66	1991	95.2174	96.6851
TCGA-CV-7416	HNSC	113	22	69	81	135	182	162	344	83.7037	52.907	154	10	167	14	164	321	28	349	93.9024	91.9771
TCGA-CV-7423	HNSC	40	3	20	12	43	60	24	84	93.0233	71.4286	25	1	19	9	26	44	18	62	96.1538	70.9677
TCGA-CV-7424	HNSC	59	9	44	31	68	103	62	165	86.7647	62.4242	240	14	270	9	254	510	18	528	94.4882	96.5909
TCGA-CV-7425	HNSC	28	2	30	4	30	58	8	66	93.3333	87.8788	68	21	50	25	89	118	50	168	76.4045	70.2381
TCGA-CV-7432	HNSC	38	0	31	0	38	69	0	69	100	100	160	10	198	22	170	358	44	402	94.1176	89.0547
TCGA-CV-7434	HNSC	26	2	29	4	28	55	8	63	92.8571	87.3016	69	11	64	20	80	133	40	173	86.25	76.8786
TCGA-CV-7437	HNSC	66	3	60	19	69	126	38	164	95.6522	76.8293	153	5	185	6	158	338	12	350	96.8354	96.5714
TCGA-CV-7438	HNSC	40	1	42	7	41	82	14	96	97.561	85.4167	124	13	146	18	137	270	36	306	90.5109	88.2353
TCGA-CV-7440	HNSC	195	34	110	123	229	305	246	551	85.1528	55.3539	94	3	121	7	97	215	14	229	96.9072	93.8865
TCGA-H7-A6C4	HNSC	2	1	1	1	3	3	2	5	66.6667	60	82	24	47	57	106	129	114	243	77.3585	53.0864
TCGA-HD-8635	HNSC	27	3	20	17	30	47	34	81	90	58.0247	39	6	27	13	45	66	26	92	86.6667	71.7391
TCGA-HD-A6HZ	HNSC	4	0	8	0	4	12	0	12	100	100	243	20	176	64	263	419	128	547	92.3954	76.5996
TCGA-HD-A6I0	HNSC	6	2	5	3	8	11	6	17	75	64.7059	9	2	3	4	11	12	8	20	81.8182	60
TCGA-WA-A7GZ	HNSC	10	0	6	3	10	16	6	22	100	72.7273	150	13	216	7	163	366	14	380	92.0245	96.3158
TCGA-KL-8324	KICH	13	1	17	3	14	30	6	36	92.8571	83.3333	11	0	5	0	11	16	0	16	100	100
TCGA-KL-8326	KICH	10	0	12	0	10	22	0	22	100	100	9	0	9	0	9	18	0	18	100	100
TCGA-KL-8329	KICH	22	2	31	2	24	53	4	57	91.6667	92.9825	31	2	38	2	33	69	4	73	93.9394	94.5205
TCGA-KL-8336	KICH	15	2	22	2	17	37	4	41	88.2353	90.2439	2	0	0	1	2	2	2	4	100	50
TCGA-KL-8339	KICH	12	2	11	2	14	23	4	27	85.7143	85.1852	49	5	80	1	54	129	2	131	90.7407	98.4733
TCGA-KN-8419	KICH	84	1	84	5	85	168	10	178	98.8235	94.382	134	6	147	8	140	281	16	297	95.7143	94.6128
TCGA-KN-8423	KICH	31	2	31	0	33	62	0	62	93.9394	100	37	1	51	0	38	88	0	88	97.3684	100
TCGA-KN-8424	KICH	3	1	3	0	4	6	0	6	75	100	78	3	94	3	81	172	6	178	96.2963	96.6292
TCGA-KN-8425	KICH	2	1	3	0	3	5	0	5	66.6667	100	22	1	18	1	23	40	2	42	95.6522	95.2381
TCGA-KN-8426	KICH	13	2	18	3	15	31	6	37	86.6667	83.7838	43	1	58	2	44	101	4	105	97.7273	96.1905
TCGA-KN-8427	KICH	20	0	34	2	20	54	4	58	100	93.1034	67	4	89	4	71	156	8	164	94.3662	95.122
TCGA-KN-8428	KICH	14	3	16	0	17	30	0	30	82.3529	100	163	14	219	5	177	382	10	392	92.0904	97.449
TCGA-KN-8429	KICH	223	10	300	6	233	523	12	535	95.7082	97.757	20	1	32	0	21	52	0	52	95.2381	100
TCGA-KN-8430	KICH	7	0	18	0	7	25	0	25	100	100	18	1	31	3	19	49	6	55	94.7368	89.0909
TCGA-KN-8431	KICH	7	1	8	0	8	15	0	15	87.5	100	6	0	5	1	6	11	2	13	100	84.6154
TCGA-KN-8432	KICH	16	1	18	0	17	34	0	34	94.1176	100	7	0	6	0	7	13	0	13	100	100
TCGA-KN-8433	KICH	7	0	8	0	7	15	0	15	100	100	13	0	12	0	13	25	0	25	100	100
TCGA-KN-8434	KICH	10	1	6	1	11	16	2	18	90.9091	88.8889	46	0	69	1	46	115	2	117	100	98.2906
TCGA-KN-8435	KICH	3	1	9	1	4	12	2	14	75	85.7143	33	0	44	1	33	77	2	79	100	97.4684
TCGA-KN-8436	KICH	6	0	5	0	6	11	0	11	100	100	0	0	1	0	0	1	0	1	#DIV/0!	100
TCGA-KN-8437	KICH	38	6	36	1	44	74	2	76	86.3636	97.3684	3	0	5	1	3	8	2	10	100	80
TCGA-KO-8403	KICH	10	1	5	0	11	15	0	15	90.9091	100	52	0	68	2	52	120	4	124	100	96.7742
TCGA-KO-8415	KICH	3	0	5	1	3	8	2	10	100	80	70	1	89	1	71	159	2	161	98.5915	98.7578
TCGA-A3-3358	KIRC	4	0	6	0	4	10	0	10	100	100	16	0	8	1	16	24	2	26	100	92.3077
TCGA-A3-3387	KIRC	10	0	5	0	10	15	0	15	100	100	17	0	29	0	17	46	0	46	100	100
TCGA-B0-4700	KIRC	0	0	3	0	0	3	0	3	#DIV/0!	100	9	0	15	1	9	24	2	26	100	92.3077
TCGA-B0-4712	KIRC	10	0	8	0	10	18	0	18	100	100	44	0	50	0	44	94	0	94	100	100
TCGA-B0-5402	KIRC	6	0	9	0	6	15	0	15	100	100	6	0	11	0	6	17	0	17	100	100
TCGA-B0-5690	KIRC	4	0	4	0	4	8	0	8	100	100	14	0	14	1	14	28	2	30	100	93.3333
TCGA-B0-5691	KIRC	2	1	3	1	3	5	2	7	66.6667	71.4286	2	0	3	0	2	5	0	5	100	100
TCGA-B0-5694	KIRC	9	0	12	0	9	21	0	21	100	100	10	0	7	0	10	17	0	17	100	100
TCGA-B0-5696	KIRC	2	0	1	0	2	3	0	3	100	100	22	0	16	0	22	38	0	38	100	100
TCGA-B0-5697	KIRC	1	0	2	0	1	3	0	3	100	100	15	0	18	0	15	33	0	33	100	100
TCGA-B0-5699	KIRC	2	0	8	0	2	10	0	10	100	100	28	0	33	0	28	61	0	61	100	100
TCGA-B0-5701	KIRC	6	0	9	0	6	15	0	15	100	100	6	1	1	0	7	7	0	7	85.7143	100
TCGA-B0-5703	KIRC	10	0	12	0	10	22	0	22	100	100	15	1	8	0	16	23	0	23	93.75	100
TCGA-B0-5705	KIRC	3	0	5	1	3	8	2	10	100	80	26	0	22	0	26	48	0	48	100	100
TCGA-B0-5706	KIRC	2	0	1	0	2	3	0	3	100	100	0	0	4	0	0	4	0	4	#DIV/0!	100
TCGA-B0-5709	KIRC	6	0	4	0	6	10	0	10	100	100	25	0	41	0	25	66	0	66	100	100
TCGA-B0-5711	KIRC	6	0	5	0	6	11	0	11	100	100	12	1	16	2	13	28	4	32	92.3077	87.5
TCGA-B0-5712	KIRC	9	1	10	0	10	19	0	19	90	100	12	1	15	0	13	27	0	27	92.3077	100
TCGA-B2-5636	KIRC	8	0	7	0	8	15	0	15	100	100	6	0	4	0	6	10	0	10	100	100
TCGA-B2-5641	KIRC	4	0	7	0	4	11	0	11	100	100	18	0	15	1	18	33	2	35	100	94.2857
TCGA-B8-4619	KIRC	3	0	2	0	3	5	0	5	100	100	2	0	2	0	2	4	0	4	100	100
TCGA-B8-4620	KIRC	4	0	9	0	4	13	0	13	100	100	17	3	14	8	20	31	16	47	85	65.9574
TCGA-B8-4622	KIRC	7	0	11	1	7	18	2	20	100	90	8	1	8	0	9	16	0	16	88.8889	100
TCGA-B8-5549	KIRC	2	0	2	0	2	4	0	4	100	100	12	0	16	0	12	28	0	28	100	100
TCGA-B8-5552	KIRC	18	0	29	0	18	47	0	47	100	100	10	0	8	0	10	18	0	18	100	100
TCGA-CJ-5672	KIRC	1	0	4	0	1	5	0	5	100	100	4	0	4	0	4	8	0	8	100	100
TCGA-CJ-5676	KIRC	8	1	13	0	9	21	0	21	88.8889	100	4	0	8	0	4	12	0	12	100	100
TCGA-CJ-5677	KIRC	2	0	7	1	2	9	2	11	100	81.8182	22	0	11	0	22	33	0	33	100	100
TCGA-CJ-5678	KIRC	1	0	3	0	1	4	0	4	100	100	11	0	14	0	11	25	0	25	100	100
TCGA-CJ-5679	KIRC	13	0	10	0	13	23	0	23	100	100	9	0	8	0	9	17	0	17	100	100
TCGA-CJ-5680	KIRC	20	0	25	1	20	45	2	47	100	95.7447	3	0	3	0	3	6	0	6	100	100
TCGA-CJ-5681	KIRC	14	1	8	0	15	22	0	22	93.3333	100	30	0	41	0	30	71	0	71	100	100
TCGA-CJ-5689	KIRC	9	0	9	0	9	18	0	18	100	100	4	1	6	1	5	10	2	12	80	83.3333
TCGA-CJ-6030	KIRC	4	0	3	0	4	7	0	7	100	100	6	1	10	0	7	16	0	16	85.7143	100
TCGA-CJ-6033	KIRC	0	0	3	0	0	3	0	3	#DIV/0!	100	22	0	23	0	22	45	0	45	100	100
TCGA-CW-5580	KIRC	4	0	5	0	4	9	0	9	100	100	13	0	38	0	13	51	0	51	100	100
TCGA-CW-5581	KIRC	0	0	2	0	0	2	0	2	#DIV/0!	100	3	0	3	1	3	6	2	8	100	75
TCGA-CW-5584	KIRC	20	2	27	0	22	47	0	47	90.9091	100	15	0	21	1	15	36	2	38	100	94.7368
TCGA-CW-5585	KIRC	6	1	10	2	7	16	4	20	85.7143	80	10	1	16	3	11	26	6	32	90.9091	81.25
TCGA-CW-5587	KIRC	12	0	9	0	12	21	0	21	100	100	13	1	20	1	14	33	2	35	92.8571	94.2857
TCGA-CW-5589	KIRC	2	0	6	0	2	8	0	8	100	100	2	0	5	0	2	7	0	7	100	100
TCGA-CW-5591	KIRC	11	0	11	1	11	22	2	24	100	91.6667	20	0	25	0	20	45	0	45	100	100
TCGA-CW-6087	KIRC	6	1	2	0	7	8	0	8	85.7143	100	110	1	127	1	111	237	2	239	99.0991	99.1632
TCGA-CW-6088	KIRC	3	0	5	0	3	8	0	8	100	100	7	0	15	0	7	22	0	22	100	100
TCGA-CW-6090	KIRC	6	0	2	0	6	8	0	8	100	100	1	0	1	0	1	2	0	2	100	100
TCGA-CZ-4863	KIRC	13	0	17	1	13	30	2	32	100	93.75	21	1	24	1	22	45	2	47	95.4545	95.7447
TCGA-CZ-4864	KIRC	8	1	9	0	9	17	0	17	88.8889	100	26	0	20	2	26	46	4	50	100	92
TCGA-CZ-4865	KIRC	3	0	7	1	3	10	2	12	100	83.3333	12	0	16	0	12	28	0	28	100	100
TCGA-CZ-5451	KIRC	9	0	6	2	9	15	4	19	100	78.9474	16	0	12	1	16	28	2	30	100	93.3333
TCGA-CZ-5452	KIRC	4	0	7	0	4	11	0	11	100	100	12	1	26	1	13	38	2	40	92.3077	95
TCGA-CZ-5453	KIRC	12	0	12	0	12	24	0	24	100	100	15	0	18	0	15	33	0	33	100	100
TCGA-CZ-5454	KIRC	10	0	15	0	10	25	0	25	100	100	18	0	15	1	18	33	2	35	100	94.2857
TCGA-CZ-5455	KIRC	5	0	5	1	5	10	2	12	100	83.3333	30	0	43	1	30	73	2	75	100	97.3333
TCGA-CZ-5456	KIRC	10	0	0	1	10	10	2	12	100	83.3333	15	1	20	3	16	35	6	41	93.75	85.3659
TCGA-CZ-5457	KIRC	1	3	3	0	4	4	0	4	25	100	9	0	10	0	9	19	0	19	100	100
TCGA-CZ-5458	KIRC	108	4	148	2	112	256	4	260	96.4286	98.4615	11	0	30	0	11	41	0	41	100	100
TCGA-CZ-5461	KIRC	3	0	5	0	3	8	0	8	100	100	7	0	9	0	7	16	0	16	100	100
TCGA-CZ-5462	KIRC	11	0	23	2	11	34	4	38	100	89.4737	6	0	5	5	6	11	10	21	100	52.381
TCGA-CZ-5463	KIRC	5	1	7	0	6	12	0	12	83.3333	100	16	0	22	0	16	38	0	38	100	100
TCGA-CZ-5465	KIRC	6	0	6	0	6	12	0	12	100	100	12	1	29	0	13	41	0	41	92.3077	100
TCGA-CZ-5466	KIRC	11	0	12	1	11	23	2	25	100	92	10	1	16	0	11	26	0	26	90.9091	100
TCGA-CZ-5467	KIRC	65	1	58	1	66	123	2	125	98.4848	98.4	1	0	3	0	1	4	0	4	100	100
TCGA-CZ-5468	KIRC	7	0	16	1	7	23	2	25	100	92	23	1	18	0	24	41	0	41	95.8333	100
TCGA-CZ-5469	KIRC	15	0	10	2	15	25	4	29	100	86.2069	22	0	21	3	22	43	6	49	100	87.7551
TCGA-CZ-5470	KIRC	4	0	0	1	4	4	2	6	100	66.6667	36	0	26	1	36	62	2	64	100	96.875
TCGA-CZ-5982	KIRC	3	0	3	0	3	6	0	6	100	100	7	0	9	0	7	16	0	16	100	100
TCGA-CZ-5984	KIRC	9	0	11	1	9	20	2	22	100	90.9091	28	0	38	0	28	66	0	66	100	100
TCGA-CZ-5985	KIRC	2	0	2	0	2	4	0	4	100	100	9	0	15	3	9	24	6	30	100	80
TCGA-CZ-5986	KIRC	1	0	3	0	1	4	0	4	100	100	9	0	3	0	9	12	0	12	100	100
TCGA-CZ-5987	KIRC	16	1	9	1	17	25	2	27	94.1176	92.5926	13	0	12	1	13	25	2	27	100	92.5926
TCGA-CZ-5988	KIRC	2	0	1	0	2	3	0	3	100	100	18	0	22	0	18	40	0	40	100	100
TCGA-CZ-5989	KIRC	7	0	4	0	7	11	0	11	100	100	1	0	3	0	1	4	0	4	100	100
TCGA-A4-A4ZT	KIRP	2	0	2	0	2	4	0	4	100	100	1	0	4	0	1	5	0	5	100	100
TCGA-A4-A57E	KIRP	2	0	2	0	2	4	0	4	100	100	20	1	29	1	21	49	2	51	95.2381	96.0784
TCGA-B9-4115	KIRP	5	0	14	0	5	19	0	19	100	100	28	0	19	1	28	47	2	49	100	95.9184
TCGA-BQ-5875	KIRP	13	0	9	1	13	22	2	24	100	91.6667	6	0	4	0	6	10	0	10	100	100
TCGA-BQ-5877	KIRP	9	0	11	1	9	20	2	22	100	90.9091	14	1	16	1	15	30	2	32	93.3333	93.75
TCGA-BQ-5878	KIRP	3	0	9	2	3	12	4	16	100	75	29	2	29	2	31	58	4	62	93.5484	93.5484
TCGA-BQ-5879	KIRP	4	0	4	0	4	8	0	8	100	100	8	1	6	1	9	14	2	16	88.8889	87.5
TCGA-BQ-5882	KIRP	14	1	18	2	15	32	4	36	93.3333	88.8889	96	6	123	4	102	219	8	227	94.1176	96.4758
TCGA-BQ-5884	KIRP	4	0	5	0	4	9	0	9	100	100	2	1	3	0	3	5	0	5	66.6667	100
TCGA-BQ-5887	KIRP	20	0	22	0	20	42	0	42	100	100	5	0	7	0	5	12	0	12	100	100
TCGA-BQ-5888	KIRP	6	1	15	0	7	21	0	21	85.7143	100	4	0	10	0	4	14	0	14	100	100
TCGA-BQ-5890	KIRP	13	0	6	2	13	19	4	23	100	82.6087	41	3	51	3	44	92	6	98	93.1818	93.8776
TCGA-BQ-5891	KIRP	4	0	3	2	4	7	4	11	100	63.6364	58	0	77	3	58	135	6	141	100	95.7447
TCGA-BQ-5894	KIRP	7	0	7	0	7	14	0	14	100	100	58	1	67	3	59	125	6	131	98.3051	95.4198
TCGA-BQ-7044	KIRP	3	1	4	0	4	7	0	7	75	100	1	0	0	0	1	1	0	1	100	100
TCGA-BQ-7045	KIRP	12	1	6	3	13	18	6	24	92.3077	75	1	0	2	0	1	3	0	3	100	100
TCGA-BQ-7046	KIRP	12	0	6	1	12	18	2	20	100	90	8	0	16	0	8	24	0	24	100	100
TCGA-BQ-7051	KIRP	18	1	19	0	19	37	0	37	94.7368	100	27	0	32	1	27	59	2	61	100	96.7213
TCGA-BQ-7055	KIRP	7	0	4	1	7	11	2	13	100	84.6154	7	0	10	0	7	17	0	17	100	100
TCGA-BQ-7059	KIRP	12	0	8	0	12	20	0	20	100	100	8	1	7	0	9	15	0	15	88.8889	100
TCGA-BQ-7061	KIRP	5	0	5	0	5	10	0	10	100	100	25	0	20	0	25	45	0	45	100	100
TCGA-DZ-6132	KIRP	12	0	14	3	12	26	6	32	100	81.25	7	0	18	1	7	25	2	27	100	92.5926
TCGA-DZ-6133	KIRP	3	0	1	0	3	4	0	4	100	100	11	0	7	0	11	18	0	18	100	100
TCGA-DZ-6134	KIRP	1	0	3	0	1	4	0	4	100	100	7	0	9	1	7	16	2	18	100	88.8889
TCGA-GL-6846	KIRP	4	0	4	0	4	8	0	8	100	100	58	4	55	2	62	113	4	117	93.5484	96.5812
TCGA-GL-7966	KIRP	14	0	14	2	14	28	4	32	100	87.5	30	0	25	0	30	55	0	55	100	100
TCGA-GL-A59R	KIRP	1	0	0	0	1	1	0	1	100	100	4	0	4	0	4	8	0	8	100	100
TCGA-GL-A9DE	KIRP	4	0	0	2	4	4	4	8	100	50	6	0	4	0	6	10	0	10	100	100
TCGA-P4-A5E8	KIRP	2	0	3	0	2	5	0	5	100	100	10	0	7	0	10	17	0	17	100	100
TCGA-P4-A5ED	KIRP	6	0	3	0	6	9	0	9	100	100	1	0	0	0	1	1	0	1	100	100
TCGA-Y8-A8RY	KIRP	13	1	6	0	14	19	0	19	92.8571	100	9	0	7	2	9	16	4	20	100	80
TCGA-BC-A10Q	LIHC	0	0	1	0	0	1	0	1	#DIV/0!	100	16	0	12	0	16	28	0	28	100	100
TCGA-BC-A10R	LIHC	3	1	6	1	4	9	2	11	75	81.8182	3	0	4	0	3	7	0	7	100	100
TCGA-BC-A10T	LIHC	3	0	2	1	3	5	2	7	100	71.4286	49	1	64	0	50	113	0	113	98	100
TCGA-BC-A10U	LIHC	7	0	4	0	7	11	0	11	100	100	18	0	14	0	18	32	0	32	100	100
TCGA-BC-A10W	LIHC	3	0	0	0	3	3	0	3	100	100	210	3	242	5	213	452	10	462	98.5915	97.8355
TCGA-BC-A10X	LIHC	0	0	5	0	0	5	0	5	#DIV/0!	100	6	0	8	0	6	14	0	14	100	100
TCGA-BC-A10Y	LIHC	3	0	1	0	3	4	0	4	100	100	177	2	178	8	179	355	16	371	98.8827	95.6873
TCGA-BC-A10Z	LIHC	14	5	9	0	19	23	0	23	73.6842	100	19	0	47	0	19	66	0	66	100	100
TCGA-BC-A110	LIHC	1	0	1	1	1	2	2	4	100	50	7	0	2	0	7	9	0	9	100	100
TCGA-BC-A216	LIHC	5	0	2	0	5	7	0	7	100	100	32	1	30	0	33	62	0	62	96.9697	100
TCGA-BD-A2L6	LIHC	8	1	11	2	9	19	4	23	88.8889	82.6087	61	5	66	0	66	127	0	127	92.4242	100
TCGA-BD-A3EP	LIHC	5	0	5	0	5	10	0	10	100	100	5	0	5	1	5	10	2	12	100	83.3333
TCGA-DD-A113	LIHC	1	0	4	0	1	5	0	5	100	100	28	0	43	0	28	71	0	71	100	100
TCGA-DD-A114	LIHC	11	0	14	1	11	25	2	27	100	92.5926	61	2	53	3	63	114	6	120	96.8254	95
TCGA-DD-A116	LIHC	4	0	5	0	4	9	0	9	100	100	32	2	22	0	34	54	0	54	94.1176	100
TCGA-DD-A118	LIHC	5	0	0	0	5	5	0	5	100	100	16	0	4	0	16	20	0	20	100	100
TCGA-DD-A119	LIHC	1	0	3	0	1	4	0	4	100	100	6	0	6	0	6	12	0	12	100	100
TCGA-DD-A11A	LIHC	0	0	3	0	0	3	0	3	#DIV/0!	100	48	1	58	1	49	106	2	108	97.9592	98.1481
TCGA-DD-A11B	LIHC	1	0	0	0	1	1	0	1	100	100	8	0	7	0	8	15	0	15	100	100
TCGA-DD-A11C	LIHC	0	0	0	0	0	0	0	0	#DIV/0!	#DIV/0!	56	1	84	2	57	140	4	144	98.2456	97.2222
TCGA-DD-A11D	LIHC	5	0	3	0	5	8	0	8	100	100	8	1	4	0	9	12	0	12	88.8889	100
TCGA-DD-A1EB	LIHC	1	0	1	1	1	2	2	4	100	50	0	0	1	0	0	1	0	1	#DIV/0!	100
TCGA-DD-A1EC	LIHC	2	0	1	0	2	3	0	3	100	100	7	0	10	0	7	17	0	17	100	100
TCGA-DD-A1EE	LIHC	1	0	0	0	1	1	0	1	100	100	19	0	22	0	19	41	0	41	100	100
TCGA-DD-A1EG	LIHC	4	1	1	4	5	5	8	13	80	38.4615	67	2	82	3	69	149	6	155	97.1014	96.129
TCGA-DD-A1EH	LIHC	4	0	0	0	4	4	0	4	100	100	5	0	0	0	5	5	0	5	100	100
TCGA-DD-A1EI	LIHC	5	0	3	1	5	8	2	10	100	80	80	4	81	1	84	161	2	163	95.2381	98.773
TCGA-DD-A1EJ	LIHC	1	0	4	0	1	5	0	5	100	100	5	0	3	0	5	8	0	8	100	100
TCGA-DD-A1EL	LIHC	3	0	3	1	3	6	2	8	100	75	54	1	75	2	55	129	4	133	98.1818	96.9925
TCGA-DD-A39V	LIHC	2	0	0	1	2	2	2	4	100	50	1	1	5	0	2	6	0	6	50	100
TCGA-DD-A39W	LIHC	4	0	0	1	4	4	2	6	100	66.6667	5	0	8	0	5	13	0	13	100	100
TCGA-DD-A39X	LIHC	0	0	0	0	0	0	0	0	#DIV/0!	#DIV/0!	6	0	11	0	6	17	0	17	100	100
TCGA-DD-A39Z	LIHC	2	0	3	0	2	5	0	5	100	100	3	0	6	0	3	9	0	9	100	100
TCGA-DD-A3A1	LIHC	0	0	0	0	0	0	0	0	#DIV/0!	#DIV/0!	6	0	8	0	6	14	0	14	100	100
TCGA-DD-A3A2	LIHC	1	0	0	0	1	1	0	1	100	100	1	0	1	0	1	2	0	2	100	100
TCGA-DD-A3A3	LIHC	1	0	1	0	1	2	0	2	100	100	24	2	18	0	26	42	0	42	92.3077	100
TCGA-DD-A3A4	LIHC	2	0	3	0	2	5	0	5	100	100	0	0	1	0	0	1	0	1	#DIV/0!	100
TCGA-DD-A3A5	LIHC	0	0	0	0	0	0	0	0	#DIV/0!	#DIV/0!	280	14	282	9	294	562	18	580	95.2381	96.8966
TCGA-DD-A3A6	LIHC	0	0	0	0	0	0	0	0	#DIV/0!	#DIV/0!	3	0	2	0	3	5	0	5	100	100
TCGA-DD-A3A8	LIHC	1	0	0	0	1	1	0	1	100	100	5	0	5	0	5	10	0	10	100	100
TCGA-EP-A12J	LIHC	5	1	4	0	6	9	0	9	83.3333	100	8	1	13	0	9	21	0	21	88.8889	100
TCGA-EP-A26S	LIHC	0	0	0	0	0	0	0	0	#DIV/0!	#DIV/0!	2	0	3	0	2	5	0	5	100	100
TCGA-EP-A3RK	LIHC	4	0	6	0	4	10	0	10	100	100	43	1	40	2	44	83	4	87	97.7273	95.4023
TCGA-ES-A2HT	LIHC	28	0	20	1	28	48	2	50	100	96	3	0	3	0	3	6	0	6	100	100
TCGA-FV-A23B	LIHC	4	0	5	0	4	9	0	9	100	100	28	1	29	0	29	57	0	57	96.5517	100
TCGA-FV-A2QR	LIHC	21	3	38	0	24	59	0	59	87.5	100	9	0	14	0	9	23	0	23	100	100
TCGA-FV-A3I0	LIHC	1	0	1	0	1	2	0	2	100	100	18	2	21	0	20	39	0	39	90	100
TCGA-FV-A3I1	LIHC	0	0	0	0	0	0	0	0	#DIV/0!	#DIV/0!	54	0	34	7	54	88	14	102	100	86.2745
TCGA-FV-A3R2	LIHC	2	1	3	0	3	5	0	5	66.6667	100	27	1	25	2	28	52	4	56	96.4286	92.8571
TCGA-G3-A3CH	LIHC	2	0	0	1	2	2	2	4	100	50	12	2	8	0	14	20	0	20	85.7143	100
TCGA-38-4625	LUAD	11	0	7	3	11	18	6	24	100	75	296	25	254	39	321	550	78	628	92.2118	87.5796
TCGA-38-4626	LUAD	18	0	22	5	18	40	10	50	100	80	67	13	36	43	80	103	86	189	83.75	54.4974
TCGA-38-4627	LUAD	6	0	6	0	6	12	0	12	100	100	24	1	21	1	25	45	2	47	96	95.7447
TCGA-38-4632	LUAD	8	2	5	2	10	13	4	17	80	76.4706	104	4	113	4	108	217	8	225	96.2963	96.4444
TCGA-44-2655	LUAD	6	0	5	1	6	11	2	13	100	84.6154	15	0	16	0	15	31	0	31	100	100
TCGA-44-2657	LUAD	9	1	14	0	10	23	0	23	90	100	20	0	18	3	20	38	6	44	100	86.3636
TCGA-44-2661	LUAD	4	0	2	0	4	6	0	6	100	100	6	1	11	0	7	17	0	17	85.7143	100
TCGA-44-2662	LUAD	9	1	5	4	10	14	8	22	90	63.6364	18	1	23	0	19	41	0	41	94.7368	100
TCGA-44-2665	LUAD	2	0	8	0	2	10	0	10	100	100	11	0	8	0	11	19	0	19	100	100
TCGA-44-2668	LUAD	17	1	25	6	18	42	12	54	94.4444	77.7778	174	6	190	22	180	364	44	408	96.6667	89.2157
TCGA-44-3396	LUAD	6	3	18	1	9	24	2	26	66.6667	92.3077	59	3	63	8	62	122	16	138	95.1613	88.4058
TCGA-44-3398	LUAD	14	2	13	2	16	27	4	31	87.5	87.0968	43	0	34	3	43	77	6	83	100	92.7711
TCGA-44-5645	LUAD	6	0	2	4	6	8	8	16	100	50	2	0	0	0	2	2	0	2	100	100
TCGA-44-6145	LUAD	11	0	3	1	11	14	2	16	100	87.5	2	0	3	2	2	5	4	9	100	55.5556
TCGA-44-6146	LUAD	6	0	5	1	6	11	2	13	100	84.6154	0	0	1	0	0	1	0	1	#DIV/0!	100
TCGA-44-6147	LUAD	35	2	29	8	37	64	16	80	94.5946	80	15	0	23	2	15	38	4	42	100	90.4762
TCGA-44-6148	LUAD	5	0	7	1	5	12	2	14	100	85.7143	7	0	5	1	7	12	2	14	100	85.7143
TCGA-44-6776	LUAD	2	0	1	0	2	3	0	3	100	100	1	0	4	0	1	5	0	5	100	100
TCGA-44-6777	LUAD	0	0	3	0	0	3	0	3	#DIV/0!	100	10	1	14	0	11	24	0	24	90.9091	100
TCGA-44-6778	LUAD	8	4	3	5	12	11	10	21	66.6667	52.381	7	0	11	2	7	18	4	22	100	81.8182
TCGA-49-4490	LUAD	8	1	7	0	9	15	0	15	88.8889	100	34	3	22	4	37	56	8	64	91.8919	87.5
TCGA-49-4512	LUAD	7	1	5	0	8	12	0	12	87.5	100	21	0	16	3	21	37	6	43	100	86.0465
TCGA-49-6742	LUAD	23	0	10	1	23	33	2	35	100	94.2857	70	2	61	3	72	131	6	137	97.2222	95.6204
TCGA-49-6743	LUAD	10	0	4	1	10	14	2	16	100	87.5	28	1	35	1	29	63	2	65	96.5517	96.9231
TCGA-49-6744	LUAD	4	1	1	1	5	5	2	7	80	71.4286	18	2	31	0	20	49	0	49	90	100
TCGA-49-6745	LUAD	6	0	3	0	6	9	0	9	100	100	72	4	76	3	76	148	6	154	94.7368	96.1039
TCGA-49-6761	LUAD	2	1	4	0	3	6	0	6	66.6667	100	28	2	33	2	30	61	4	65	93.3333	93.8462
TCGA-50-5930	LUAD	4	0	0	2	4	4	4	8	100	50	2	0	0	0	2	2	0	2	100	100
TCGA-50-5931	LUAD	6	0	8	0	6	14	0	14	100	100	120	6	124	2	126	244	4	248	95.2381	98.3871
TCGA-50-5932	LUAD	3	0	0	1	3	3	2	5	100	60	11	0	9	0	11	20	0	20	100	100
TCGA-50-5933	LUAD	22	0	19	10	22	41	20	61	100	67.2131	65	2	66	3	67	131	6	137	97.0149	95.6204
TCGA-50-5935	LUAD	4	0	4	1	4	8	2	10	100	80	9	0	6	1	9	15	2	17	100	88.2353
TCGA-50-5936	LUAD	3	0	1	0	3	4	0	4	100	100	6	2	3	0	8	9	0	9	75	100
TCGA-50-5939	LUAD	2	0	3	1	2	5	2	7	100	71.4286	6	1	10	0	7	16	0	16	85.7143	100
TCGA-50-6595	LUAD	5	0	1	2	5	6	4	10	100	60	12	4	24	3	16	36	6	42	75	85.7143
TCGA-55-6968	LUAD	3	1	1	2	4	4	4	8	75	50	42	2	51	3	44	93	6	99	95.4545	93.9394
TCGA-55-6970	LUAD	3	1	4	1	4	7	2	9	75	77.7778	9	0	16	3	9	25	6	31	100	80.6452
TCGA-55-6971	LUAD	3	0	1	1	3	4	2	6	100	66.6667	9	0	4	2	9	13	4	17	100	76.4706
TCGA-55-6972	LUAD	3	0	2	2	3	5	4	9	100	55.5556	8	2	10	0	10	18	0	18	80	100
TCGA-55-6975	LUAD	11	0	13	3	11	24	6	30	100	80	12	1	24	0	13	36	0	36	92.3077	100
TCGA-55-6978	LUAD	3	0	8	1	3	11	2	13	100	84.6154	92	5	128	8	97	220	16	236	94.8454	93.2203
TCGA-55-6979	LUAD	7	0	4	5	7	11	10	21	100	52.381	36	1	39	2	37	75	4	79	97.2973	94.9367
TCGA-55-6980	LUAD	2	0	4	0	2	6	0	6	100	100	9	0	6	1	9	15	2	17	100	88.2353
TCGA-55-6981	LUAD	5	0	1	1	5	6	2	8	100	75	16	1	24	1	17	40	2	42	94.1176	95.2381
TCGA-55-6982	LUAD	0	0	1	0	0	1	0	1	#DIV/0!	100	12	0	11	2	12	23	4	27	100	85.1852
TCGA-55-6983	LUAD	4	1	3	1	5	7	2	9	80	77.7778	13	0	13	2	13	26	4	30	100	86.6667
TCGA-55-6984	LUAD	9	1	6	2	10	15	4	19	90	78.9474	0	0	3	0	0	3	0	3	#DIV/0!	100
TCGA-55-6985	LUAD	7	0	2	2	7	9	4	13	100	69.2308	18	0	31	1	18	49	2	51	100	96.0784
TCGA-55-6986	LUAD	5	0	9	1	5	14	2	16	100	87.5	3	1	9	1	4	12	2	14	75	85.7143
TCGA-73-4676	LUAD	16	1	5	1	17	21	2	23	94.1176	91.3043	78	1	99	0	79	177	0	177	98.7342	100
TCGA-91-6828	LUAD	3	1	7	0	4	10	0	10	75	100	13	0	8	2	13	21	4	25	100	84
TCGA-91-6829	LUAD	6	1	3	0	7	9	0	9	85.7143	100	39	1	44	4	40	83	8	91	97.5	91.2088
TCGA-91-6831	LUAD	3	0	2	1	3	5	2	7	100	71.4286	19	1	19	0	20	38	0	38	95	100
TCGA-91-6835	LUAD	16	0	13	2	16	29	4	33	100	87.8788	83	2	96	3	85	179	6	185	97.6471	96.7568
TCGA-91-6836	LUAD	0	1	1	0	1	1	0	1	0	100	49	3	58	3	52	107	6	113	94.2308	94.6903
TCGA-91-6847	LUAD	1	0	0	1	1	1	2	3	100	33.3333	80	5	87	1	85	167	2	169	94.1176	98.8166
TCGA-91-6849	LUAD	7	0	3	1	7	10	2	12	100	83.3333	8	0	3	2	8	11	4	15	100	73.3333
TCGA-22-4593	LUSC	13	1	10	6	14	23	12	35	92.8571	65.7143	41	0	58	4	41	99	8	107	100	92.5234
TCGA-22-4609	LUSC	15	0	14	2	15	29	4	33	100	87.8788	83	5	78	5	88	161	10	171	94.3182	94.152
TCGA-22-5471	LUSC	3	2	3	0	5	6	0	6	60	100	233	7	241	4	240	474	8	482	97.0833	98.3402
TCGA-22-5472	LUSC	24	0	23	2	24	47	4	51	100	92.1569	125	3	158	3	128	283	6	289	97.6562	97.9239
TCGA-22-5478	LUSC	9	0	4	8	9	13	16	29	100	44.8276	87	5	83	2	92	170	4	174	94.5652	97.7011
TCGA-22-5481	LUSC	8	1	10	5	9	18	10	28	88.8889	64.2857	160	5	128	3	165	288	6	294	96.9697	97.9592
TCGA-22-5482	LUSC	8	0	9	4	8	17	8	25	100	68	217	5	233	7	222	450	14	464	97.7477	96.9828
TCGA-22-5483	LUSC	27	3	20	0	30	47	0	47	90	100	85	5	129	0	90	214	0	214	94.4444	100
TCGA-22-5489	LUSC	22	3	15	7	25	37	14	51	88	72.549	214	5	244	13	219	458	26	484	97.7169	94.6281
TCGA-22-5491	LUSC	3	0	2	0	3	5	0	5	100	100	885	51	1008	22	936	1893	44	1937	94.5513	97.7284
TCGA-33-4587	LUSC	3	0	7	0	3	10	0	10	100	100	117	3	104	5	120	221	10	231	97.5	95.671
TCGA-33-6737	LUSC	7	0	4	2	7	11	4	15	100	73.3333	8	0	6	1	8	14	2	16	100	87.5
TCGA-34-7107	LUSC	27	0	19	6	27	46	12	58	100	79.3103	109	5	158	3	114	267	6	273	95.614	97.8022
TCGA-34-8454	LUSC	7	0	7	0	7	14	0	14	100	100	38	3	37	16	41	75	32	107	92.6829	70.0935
TCGA-39-5040	LUSC	21	1	17	4	22	38	8	46	95.4545	82.6087	169	8	228	5	177	397	10	407	95.4802	97.543
TCGA-43-5670	LUSC	10	0	16	1	10	26	2	28	100	92.8571	301	13	334	23	314	635	46	681	95.8599	93.2452
TCGA-43-6143	LUSC	12	0	16	3	12	28	6	34	100	82.3529	242	6	300	4	248	542	8	550	97.5806	98.5455
TCGA-43-6647	LUSC	24	3	13	8	27	37	16	53	88.8889	69.8113	44	2	37	2	46	81	4	85	95.6522	95.2941
TCGA-43-6771	LUSC	31	2	33	15	33	64	30	94	93.9394	68.0851	83	17	79	60	100	162	120	282	83	57.4468
TCGA-43-6773	LUSC	1	2	3	5	3	4	10	14	33.3333	28.5714	38	1	45	3	39	83	6	89	97.4359	93.2584
TCGA-43-7657	LUSC	9	0	8	0	9	17	0	17	100	100	155	1	178	3	156	333	6	339	99.359	98.2301
TCGA-43-7658	LUSC	13	0	11	8	13	24	16	40	100	60	249	8	277	5	257	526	10	536	96.8872	98.1343
TCGA-51-4079	LUSC	28	0	18	7	28	46	14	60	100	76.6667	47	3	57	5	50	104	10	114	94	91.2281
TCGA-51-4081	LUSC	30	0	30	19	30	60	38	98	100	61.2245	208	3	298	8	211	506	16	522	98.5782	96.9349
TCGA-56-7222	LUSC	2	0	1	0	2	3	0	3	100	100	41	0	55	0	41	96	0	96	100	100
TCGA-56-7579	LUSC	19	2	13	7	21	32	14	46	90.4762	69.5652	69	4	91	7	73	160	14	174	94.5205	91.954
TCGA-56-7580	LUSC	17	1	10	2	18	27	4	31	94.4444	87.0968	71	2	94	2	73	165	4	169	97.2603	97.6331
TCGA-56-7582	LUSC	10	3	12	1	13	22	2	24	76.9231	91.6667	150	7	169	10	157	319	20	339	95.5414	94.1003
TCGA-56-7730	LUSC	8	0	8	0	8	16	0	16	100	100	244	4	250	9	248	494	18	512	98.3871	96.4844
TCGA-56-7731	LUSC	9	2	5	4	11	14	8	22	81.8182	63.6364	36	1	37	0	37	73	0	73	97.2973	100
TCGA-56-7823	LUSC	9	1	13	4	10	22	8	30	90	73.3333	37	3	36	7	40	73	14	87	92.5	83.908
TCGA-56-8082	LUSC	19	2	24	19	21	43	38	81	90.4762	53.0864	371	12	464	24	383	835	48	883	96.8668	94.564
TCGA-56-8083	LUSC	2	1	4	0	3	6	0	6	66.6667	100	16	2	27	3	18	43	6	49	88.8889	87.7551
TCGA-56-8201	LUSC	9	3	7	2	12	16	4	20	75	80	115	7	149	9	122	264	18	282	94.2623	93.617
TCGA-56-8309	LUSC	11	1	5	3	12	16	6	22	91.6667	72.7273	31	2	33	3	33	64	6	70	93.9394	91.4286
TCGA-56-8623	LUSC	10	2	4	4	12	14	8	22	83.3333	63.6364	25	1	14	5	26	39	10	49	96.1538	79.5918
TCGA-58-8386	LUSC	9	1	9	3	10	18	6	24	90	75	102	4	111	5	106	213	10	223	96.2264	95.5157
TCGA-60-2709	LUSC	19	5	12	13	24	31	26	57	79.1667	54.386	59	3	52	4	62	111	8	119	95.1613	93.2773
TCGA-77-7138	LUSC	0	0	0	1	0	0	2	2	#DIV/0!	0	23	10	0	29	33	23	58	81	69.697	28.3951
TCGA-77-7142	LUSC	15	3	16	1	18	31	2	33	83.3333	93.9394	577	31	736	17	608	1313	34	1347	94.9013	97.4759
TCGA-77-7335	LUSC	13	1	4	4	14	17	8	25	92.8571	68	110	6	93	6	116	203	12	215	94.8276	94.4186
TCGA-77-7337	LUSC	11	0	11	0	11	22	0	22	100	100	56	4	54	4	60	110	8	118	93.3333	93.2203
TCGA-77-7338	LUSC	0	1	11	0	1	11	0	11	0	100	74	3	96	5	77	170	10	180	96.1039	94.4444
TCGA-77-8007	LUSC	16	3	18	3	19	34	6	40	84.2105	85	82	7	65	2	89	147	4	151	92.1348	97.351
TCGA-77-8008	LUSC	12	1	12	5	13	24	10	34	92.3077	70.5882	52	2	48	4	54	100	8	108	96.2963	92.5926
TCGA-85-7710	LUSC	15	0	22	2	15	37	4	41	100	90.2439	34	3	39	3	37	73	6	79	91.8919	92.4051
TCGA-90-6837	LUSC	15	2	15	3	17	30	6	36	88.2353	83.3333	52	3	56	2	55	108	4	112	94.5455	96.4286
TCGA-90-7767	LUSC	23	0	20	1	23	43	2	45	100	95.5556	89	5	141	2	94	230	4	234	94.6809	98.2906
TCGA-92-7340	LUSC	4	0	2	3	4	6	6	12	100	50	174	11	173	2	185	347	4	351	94.0541	98.8604
TCGA-H6-8124	PAAD	27	6	30	1	33	57	2	59	81.8182	96.6102	17	2	31	1	19	48	2	50	89.4737	96
TCGA-H6-A45N	PAAD	8	3	8	1	11	16	2	18	72.7273	88.8889	8	1	21	0	9	29	0	29	88.8889	100
TCGA-HV-A5A3	PAAD	20	1	22	3	21	42	6	48	95.2381	87.5	13	2	9	1	15	22	2	24	86.6667	91.6667
TCGA-YB-A89D	PAAD	11	1	10	1	12	21	2	23	91.6667	91.3043	6	0	13	0	6	19	0	19	100	100
TCGA-P8-A5KC	PCPG	1	0	0	0	1	1	0	1	100	100	1	0	1	0	1	2	0	2	100	100
TCGA-P8-A5KD	PCPG	4	0	2	0	4	6	0	6	100	100	2	0	2	0	2	4	0	4	100	100
TCGA-SQ-A6I4	PCPG	3	1	9	0	4	12	0	12	75	100	0	0	0	0	0	0	0	0	#DIV/0!	#DIV/0!
TCGA-CH-5761	PRAD	8	0	4	1	8	12	2	14	100	85.7143	47	2	64	3	49	111	6	117	95.9184	94.8718
TCGA-CH-5767	PRAD	17	2	14	1	19	31	2	33	89.4737	93.9394	0	0	3	0	0	3	0	3	#DIV/0!	100
TCGA-CH-5768	PRAD	1	0	1	0	1	2	0	2	100	100	2	0	5	0	2	7	0	7	100	100
TCGA-CH-5769	PRAD	17	0	30	1	17	47	2	49	100	95.9184	12	0	18	0	12	30	0	30	100	100
TCGA-EJ-7115	PRAD	7	0	9	1	7	16	2	18	100	88.8889	7	0	3	0	7	10	0	10	100	100
TCGA-EJ-7123	PRAD	2	0	4	0	2	6	0	6	100	100	11	0	20	0	11	31	0	31	100	100
TCGA-EJ-7125	PRAD	7	0	11	1	7	18	2	20	100	90	7	1	13	1	8	20	2	22	87.5	90.9091
TCGA-EJ-7314	PRAD	3	0	8	0	3	11	0	11	100	100	11	0	10	0	11	21	0	21	100	100
TCGA-EJ-7315	PRAD	13	1	10	3	14	23	6	29	92.8571	79.3103	25	0	28	2	25	53	4	57	100	92.9825
TCGA-EJ-7317	PRAD	2	0	2	0	2	4	0	4	100	100	2	0	3	0	2	5	0	5	100	100
TCGA-EJ-7321	PRAD	10	0	7	0	10	17	0	17	100	100	5	0	6	0	5	11	0	11	100	100
TCGA-EJ-7327	PRAD	2	0	3	1	2	5	2	7	100	71.4286	10	0	10	0	10	20	0	20	100	100
TCGA-EJ-7328	PRAD	0	0	3	0	0	3	0	3	#DIV/0!	100	1	0	5	0	1	6	0	6	100	100
TCGA-EJ-7330	PRAD	5	0	4	1	5	9	2	11	100	81.8182	6	0	6	2	6	12	4	16	100	75
TCGA-EJ-7331	PRAD	4	0	3	2	4	7	4	11	100	63.6364	18	1	14	3	19	32	6	38	94.7368	84.2105
TCGA-EJ-7781	PRAD	7	0	4	0	7	11	0	11	100	100	11	0	14	0	11	25	0	25	100	100
TCGA-EJ-7782	PRAD	8	1	9	0	9	17	0	17	88.8889	100	13	0	10	0	13	23	0	23	100	100
TCGA-EJ-7783	PRAD	2	0	4	0	2	6	0	6	100	100	14	1	12	0	15	26	0	26	93.3333	100
TCGA-EJ-7784	PRAD	4	0	10	1	4	14	2	16	100	87.5	2	0	4	0	2	6	0	6	100	100
TCGA-EJ-7785	PRAD	6	2	6	0	8	12	0	12	75	100	12	1	14	1	13	26	2	28	92.3077	92.8571
TCGA-EJ-7786	PRAD	8	0	9	2	8	17	4	21	100	80.9524	7	0	5	2	7	12	4	16	100	75
TCGA-EJ-7789	PRAD	5	0	5	0	5	10	0	10	100	100	17	0	11	2	17	28	4	32	100	87.5
TCGA-EJ-7792	PRAD	6	0	10	0	6	16	0	16	100	100	6	0	9	0	6	15	0	15	100	100
TCGA-EJ-7793	PRAD	4	0	4	1	4	8	2	10	100	80	2	0	6	0	2	8	0	8	100	100
TCGA-EJ-7794	PRAD	5	0	6	0	5	11	0	11	100	100	4	2	11	0	6	15	0	15	66.6667	100
TCGA-EJ-7797	PRAD	4	2	8	0	6	12	0	12	66.6667	100	2	0	6	0	2	8	0	8	100	100
TCGA-EJ-A8FO	PRAD	1	0	5	0	1	6	0	6	100	100	3	0	4	0	3	7	0	7	100	100
TCGA-G9-6333	PRAD	2	0	2	0	2	4	0	4	100	100	3	0	1	0	3	4	0	4	100	100
TCGA-G9-6342	PRAD	3	0	7	0	3	10	0	10	100	100	1	0	7	0	1	8	0	8	100	100
TCGA-G9-6348	PRAD	2	0	5	0	2	7	0	7	100	100	6	0	9	0	6	15	0	15	100	100
TCGA-G9-6351	PRAD	1	0	0	0	1	1	0	1	100	100	1	1	15	0	2	16	0	16	50	100
TCGA-G9-6356	PRAD	7	1	5	1	8	12	2	14	87.5	85.7143	14	1	11	0	15	25	0	25	93.3333	100
TCGA-G9-6362	PRAD	1	0	1	0	1	2	0	2	100	100	0	0	0	0	0	0	0	0	#DIV/0!	#DIV/0!
TCGA-G9-6363	PRAD	27	4	29	1	31	56	2	58	87.0968	96.5517	9	0	10	0	9	19	0	19	100	100
TCGA-G9-6365	PRAD	9	0	5	2	9	14	4	18	100	77.7778	7	0	10	0	7	17	0	17	100	100
TCGA-G9-6384	PRAD	3	0	1	0	3	4	0	4	100	100	10	0	15	0	10	25	0	25	100	100
TCGA-G9-6496	PRAD	3	0	0	0	3	3	0	3	100	100	7	0	5	0	7	12	0	12	100	100
TCGA-G9-6499	PRAD	8	2	3	0	10	11	0	11	80	100	5	0	4	1	5	9	2	11	100	81.8182
TCGA-HC-7211	PRAD	3	0	3	0	3	6	0	6	100	100	5	1	2	2	6	7	4	11	83.3333	63.6364
TCGA-HC-7737	PRAD	1	0	1	0	1	2	0	2	100	100	9	3	9	0	12	18	0	18	75	100
TCGA-HC-7738	PRAD	0	0	0	0	0	0	0	0	#DIV/0!	#DIV/0!	11	0	16	0	11	27	0	27	100	100
TCGA-HC-7740	PRAD	0	0	2	0	0	2	0	2	#DIV/0!	100	0	0	0	0	0	0	0	0	#DIV/0!	#DIV/0!
TCGA-HC-7742	PRAD	3	0	3	0	3	6	0	6	100	100	11	0	8	0	11	19	0	19	100	100
TCGA-HC-7745	PRAD	1	0	1	0	1	2	0	2	100	100	1	0	0	0	1	1	0	1	100	100
TCGA-HC-7747	PRAD	1	0	2	0	1	3	0	3	100	100	5	0	6	0	5	11	0	11	100	100
TCGA-HC-7752	PRAD	5	0	5	0	5	10	0	10	100	100	0	0	2	0	0	2	0	2	#DIV/0!	100
TCGA-HC-7819	PRAD	1	0	3	0	1	4	0	4	100	100	11	0	4	0	11	15	0	15	100	100
TCGA-HC-8258	PRAD	0	0	1	0	0	1	0	1	#DIV/0!	100	0	0	0	0	0	0	0	0	#DIV/0!	#DIV/0!
TCGA-HC-8259	PRAD	4	1	2	0	5	6	0	6	80	100	12	0	8	0	12	20	0	20	100	100
TCGA-HC-8260	PRAD	1	0	0	0	1	1	0	1	100	100	0	0	2	0	0	2	0	2	#DIV/0!	100
TCGA-HC-8262	PRAD	4	0	8	2	4	12	4	16	100	75	9	0	8	1	9	17	2	19	100	89.4737
TCGA-J4-A83J	PRAD	5	0	3	0	5	8	0	8	100	100	15	0	21	0	15	36	0	36	100	100
TCGA-AF-2691	READ	57	3	66	4	60	123	8	131	95	93.8931	10	0	6	0	10	16	0	16	100	100
TCGA-AF-2692	READ	62	2	99	0	64	161	0	161	96.875	100	13	0	13	0	13	26	0	26	100	100
TCGA-AF-3400	READ	113	6	135	3	119	248	6	254	94.958	97.6378	14	3	5	4	17	19	8	27	82.3529	70.3704
TCGA-AF-5654	READ	56	1	68	1	57	124	2	126	98.2456	98.4127	36	0	58	0	36	94	0	94	100	100
TCGA-AG-3725	READ	63	5	100	3	68	163	6	169	92.6471	96.4497	8	1	7	0	9	15	0	15	88.8889	100
TCGA-AG-3731	READ	24	1	40	1	25	64	2	66	96	96.9697	48	4	55	3	52	103	6	109	92.3077	94.4954
TCGA-AG-3732	READ	35	0	36	0	35	71	0	71	100	100	32	0	47	0	32	79	0	79	100	100
TCGA-AG-3742	READ	52	3	52	1	55	104	2	106	94.5455	98.1132	30	1	32	1	31	62	2	64	96.7742	96.875
TCGA-AH-6643	READ	54	3	72	0	57	126	0	126	94.7368	100	5	0	5	1	5	10	2	12	100	83.3333
TCGA-FX-A2QS	SARC	7	0	4	0	7	11	0	11	100	100	140	6	192	8	146	332	16	348	95.8904	95.4023
TCGA-K1-A3PO	SARC	12	2	14	1	14	26	2	28	85.7143	92.8571	9	0	6	2	9	15	4	19	100	78.9474
TCGA-GN-A4U8	SKCM	52	2	59	0	54	111	0	111	96.2963	100	49	7	55	0	56	104	0	104	87.5	100
TCGA-BR-6453	STAD	27	0	4	0	27	31	0	31	100	100	15	0	7	1	15	22	2	24	100	91.6667
TCGA-BR-6454	STAD	31	0	41	1	31	72	2	74	100	97.2973	76	1	70	2	77	146	4	150	98.7013	97.3333
TCGA-BR-6457	STAD	11	0	9	0	11	20	0	20	100	100	12	1	9	0	13	21	0	21	92.3077	100
TCGA-BR-6802	STAD	28	0	36	2	28	64	4	68	100	94.1176	32	3	31	0	35	63	0	63	91.4286	100
TCGA-BR-7704	STAD	12	0	16	0	12	28	0	28	100	100	290	6	241	2	296	531	4	535	97.973	99.2523
TCGA-BR-7715	STAD	19	1	34	1	20	53	2	55	95	96.3636	64	3	63	1	67	127	2	129	95.5224	98.4496
TCGA-BR-7716	STAD	63	3	74	0	66	137	0	137	95.4545	100	273	7	315	5	280	588	10	598	97.5	98.3278
TCGA-BR-7717	STAD	51	6	72	3	57	123	6	129	89.4737	95.3488	49	0	58	0	49	107	0	107	100	100
TCGA-BR-7851	STAD	43	1	76	1	44	119	2	121	97.7273	98.3471	98	7	97	0	105	195	0	195	93.3333	100
TCGA-BR-8060	STAD	4	1	14	4	5	18	8	26	80	69.2308	129	3	212	2	132	341	4	345	97.7273	98.8406
TCGA-CG-5720	STAD	35	3	45	1	38	80	2	82	92.1053	97.561	137	2	146	10	139	283	20	303	98.5612	93.3993
TCGA-CG-5721	STAD	7	3	3	0	10	10	0	10	70	100	73	1	61	5	74	134	10	144	98.6486	93.0556
TCGA-CG-5722	STAD	16	1	17	1	17	33	2	35	94.1176	94.2857	40	3	65	0	43	105	0	105	93.0233	100
TCGA-CG-5734	STAD	0	0	0	0	0	0	0	0	#DIV/0!	#DIV/0!	0	0	0	0	0	0	0	0	#DIV/0!	#DIV/0!
TCGA-FP-7735	STAD	3	0	0	0	3	3	0	3	100	100	168	2	192	2	170	360	4	364	98.8235	98.9011
TCGA-FP-7829	STAD	8	0	12	0	8	20	0	20	100	100	147	3	175	2	150	322	4	326	98	98.773
TCGA-HU-8238	STAD	31	2	41	0	33	72	0	72	93.9394	100	22	0	37	0	22	59	0	59	100	100
TCGA-HU-A4GC	STAD	0	0	2	0	0	2	0	2	#DIV/0!	100	44	3	102	0	47	146	0	146	93.617	100
TCGA-HU-A4GH	STAD	0	0	0	0	0	0	0	0	#DIV/0!	#DIV/0!	51	1	64	0	52	115	0	115	98.0769	100
TCGA-HU-A4GP	STAD	0	0	0	0	0	0	0	0	#DIV/0!	#DIV/0!	18	0	32	0	18	50	0	50	100	100
TCGA-HU-A4GY	STAD	0	0	0	0	0	0	0	0	#DIV/0!	#DIV/0!	0	0	0	0	0	0	0	0	#DIV/0!	#DIV/0!
TCGA-HU-A4HB	STAD	0	0	0	0	0	0	0	0	#DIV/0!	#DIV/0!	20	0	36	0	20	56	0	56	100	100
TCGA-IN-7806	STAD	16	2	14	0	18	30	0	30	88.8889	100	118	1	129	1	119	247	2	249	99.1597	99.1968
TCGA-IN-8663	STAD	1	0	3	0	1	4	0	4	100	100	232	7	292	2	239	524	4	528	97.0711	99.2424
TCGA-IN-AB1V	STAD	8	0	16	0	8	24	0	24	100	100	30	1	20	0	31	50	0	50	96.7742	100
TCGA-IN-AB1X	STAD	17	0	20	1	17	37	2	39	100	94.8718	322	11	374	16	333	696	32	728	96.6967	95.6044
TCGA-IP-7968	STAD	12	6	16	5	18	28	10	38	66.6667	73.6842	0	0	7	0	0	7	0	7	#DIV/0!	100
TCGA-BJ-A28R	THCA	10	2	13	0	12	23	0	23	83.3333	100	20	0	14	1	20	34	2	36	100	94.4444
TCGA-BJ-A28W	THCA	14	3	19	3	17	33	6	39	82.3529	84.6154	16	0	14	0	16	30	0	30	100	100
TCGA-BJ-A28X	THCA	23	1	25	2	24	48	4	52	95.8333	92.3077	42	1	22	3	43	64	6	70	97.6744	91.4286
TCGA-BJ-A290	THCA	11	2	16	2	13	27	4	31	84.6154	87.0968	27	1	27	0	28	54	0	54	96.4286	100
TCGA-BJ-A2N7	THCA	9	0	11	1	9	20	2	22	100	90.9091	9	0	10	0	9	19	0	19	100	100
TCGA-BJ-A2N8	THCA	16	0	15	0	16	31	0	31	100	100	8	0	12	2	8	20	4	24	100	83.3333
TCGA-BJ-A2N9	THCA	21	1	18	2	22	39	4	43	95.4545	90.6977	12	1	7	0	13	19	0	19	92.3077	100
TCGA-BJ-A2NA	THCA	9	0	9	0	9	18	0	18	100	100	36	1	25	6	37	61	12	73	97.2973	83.5616
TCGA-BJ-A3PR	THCA	11	0	16	0	11	27	0	27	100	100	54	5	59	2	59	113	4	117	91.5254	96.5812
TCGA-BJ-A3PU	THCA	16	0	13	0	16	29	0	29	100	100	14	1	23	0	15	37	0	37	93.3333	100
TCGA-DO-A1JZ	THCA	7	1	3	0	8	10	0	10	87.5	100	11	0	8	2	11	19	4	23	100	82.6087
TCGA-E8-A2JQ	THCA	41	1	44	0	42	85	0	85	97.619	100	50	2	60	1	52	110	2	112	96.1538	98.2143
TCGA-EL-A3GZ	THCA	3	0	8	0	3	11	0	11	100	100	16	1	12	0	17	28	0	28	94.1176	100
TCGA-EL-A3H1	THCA	3	0	9	0	3	12	0	12	100	100	13	0	14	1	13	27	2	29	100	93.1034
TCGA-EL-A3H2	THCA	8	0	13	0	8	21	0	21	100	100	22	0	22	1	22	44	2	46	100	95.6522
TCGA-EL-A3H7	THCA	264	20	310	4	284	574	8	582	92.9577	98.6254	27	1	42	1	28	69	2	71	96.4286	97.1831
TCGA-EL-A3MW	THCA	14	1	27	0	15	41	0	41	93.3333	100	4	0	4	0	4	8	0	8	100	100
TCGA-EL-A3MX	THCA	10	2	33	0	12	43	0	43	83.3333	100	5	0	5	3	5	10	6	16	100	62.5
TCGA-EL-A3MY	THCA	12	0	8	0	12	20	0	20	100	100	21	1	25	1	22	46	2	48	95.4545	95.8333
TCGA-EL-A3N2	THCA	32	1	28	1	33	60	2	62	96.9697	96.7742	18	0	25	2	18	43	4	47	100	91.4894
TCGA-EL-A3N3	THCA	59	4	45	1	63	104	2	106	93.6508	98.1132	34	1	35	2	35	69	4	73	97.1429	94.5205
TCGA-EL-A3T0	THCA	4	1	4	2	5	8	4	12	80	66.6667	12	2	18	1	14	30	2	32	85.7143	93.75
TCGA-EL-A3T1	THCA	158	9	204	7	167	362	14	376	94.6108	96.2766	25	4	27	5	29	52	10	62	86.2069	83.871
TCGA-EL-A3T2	THCA	2	0	1	0	2	3	0	3	100	100	0	1	1	0	1	1	0	1	0	100
TCGA-EL-A3T3	THCA	18	1	12	0	19	30	0	30	94.7368	100	15	0	15	1	15	30	2	32	100	93.75
TCGA-EL-A3T6	THCA	159	3	156	4	162	315	8	323	98.1481	97.5232	11	0	11	2	11	22	4	26	100	84.6154
TCGA-EL-A3T7	THCA	10	0	22	1	10	32	2	34	100	94.1176	12	1	9	1	13	21	2	23	92.3077	91.3043
TCGA-EL-A3T8	THCA	21	0	25	1	21	46	2	48	100	95.8333	16	2	12	0	18	28	0	28	88.8889	100
TCGA-EL-A3TA	THCA	11	0	10	3	11	21	6	27	100	77.7778	7	1	7	2	8	14	4	18	87.5	77.7778
TCGA-EL-A3TB	THCA	11	0	12	2	11	23	4	27	100	85.1852	9	1	8	0	10	17	0	17	90	100
TCGA-EL-A3ZG	THCA	0	0	0	0	0	0	0	0	#DIV/0!	#DIV/0!	0	0	0	0	0	0	0	0	#DIV/0!	#DIV/0!
TCGA-EL-A3ZH	THCA	15	0	17	0	15	32	0	32	100	100	2	0	8	1	2	10	2	12	100	83.3333
TCGA-EL-A3ZK	THCA	19	2	17	1	21	36	2	38	90.4762	94.7368	9	0	8	3	9	17	6	23	100	73.913
TCGA-EL-A3ZL	THCA	54	2	60	3	56	114	6	120	96.4286	95	1	0	6	0	1	7	0	7	100	100
TCGA-EL-A3ZM	THCA	2	0	9	0	2	11	0	11	100	100	19	1	23	1	20	42	2	44	95	95.4545
TCGA-EL-A3ZO	THCA	71	5	128	2	76	199	4	203	93.4211	98.0296	46	2	63	3	48	109	6	115	95.8333	94.7826
TCGA-EL-A3ZP	THCA	16	1	20	1	17	36	2	38	94.1176	94.7368	9	0	10	1	9	19	2	21	100	90.4762
TCGA-EL-A3ZQ	THCA	354	17	423	32	371	777	64	841	95.4178	92.39	3	0	4	0	3	7	0	7	100	100
TCGA-EL-A3ZR	THCA	17	0	26	0	17	43	0	43	100	100	12	0	18	1	12	30	2	32	100	93.75
TCGA-EL-A3ZS	THCA	24	0	17	3	24	41	6	47	100	87.234	12	0	16	0	12	28	0	28	100	100
TCGA-EL-A3ZT	THCA	13	1	9	0	14	22	0	22	92.8571	100	21	0	27	1	21	48	2	50	100	96
TCGA-EM-A1CS	THCA	9	1	2	0	10	11	0	11	90	100	3	0	1	0	3	4	0	4	100	100
TCGA-EM-A1CT	THCA	5	1	12	0	6	17	0	17	83.3333	100	3	0	3	0	3	6	0	6	100	100
TCGA-EM-A1CU	THCA	8	0	10	0	8	18	0	18	100	100	15	1	10	2	16	25	4	29	93.75	86.2069
TCGA-EM-A1CV	THCA	13	0	19	2	13	32	4	36	100	88.8889	8	0	7	1	8	15	2	17	100	88.2353
TCGA-EM-A1CW	THCA	3	0	3	0	3	6	0	6	100	100	5	1	7	2	6	12	4	16	83.3333	75
TCGA-EM-A1YC	THCA	15	0	9	1	15	24	2	26	100	92.3077	4	0	5	0	4	9	0	9	100	100
TCGA-EM-A3ST	THCA	12	0	7	0	12	19	0	19	100	100	11	0	6	0	11	17	0	17	100	100
TCGA-ET-A2MX	THCA	15	0	13	1	15	28	2	30	100	93.3333	13	1	26	2	14	39	4	43	92.8571	90.6977
TCGA-ET-A2N5	THCA	6	3	11	0	9	17	0	17	66.6667	100	4	0	3	0	4	7	0	7	100	100
TCGA-ET-A3DP	THCA	62	6	70	0	68	132	0	132	91.1765	100	12	1	21	1	13	33	2	35	92.3077	94.2857
TCGA-ET-A3DW	THCA	13	0	14	1	13	27	2	29	100	93.1034	7	1	9	1	8	16	2	18	87.5	88.8889
TCGA-FY-A3TY	THCA	7	0	8	0	7	15	0	15	100	100	5	1	13	0	6	18	0	18	83.3333	100
TCGA-GE-A2C6	THCA	14	1	18	0	15	32	0	32	93.3333	100	15	0	16	0	15	31	0	31	100	100
TCGA-H2-A2K9	THCA	14	1	20	1	15	34	2	36	93.3333	94.4444	28	0	14	3	28	42	6	48	100	87.5
TCGA-KS-A41I	THCA	23	1	40	2	24	63	4	67	95.8333	94.0299	0	0	0	0	0	0	0	0	#DIV/0!	#DIV/0!
TCGA-KS-A41J	THCA	20	1	30	1	21	50	2	52	95.2381	96.1538	35	1	28	1	36	63	2	65	97.2222	96.9231
TCGA-KS-A41L	THCA	8	0	8	2	8	16	4	20	100	80	3	0	2	0	3	5	0	5	100	100
TCGA-X7-A8D6	THYM	13	1	11	2	14	24	4	28	92.8571	85.7143	3	0	2	0	3	5	0	5	100	100
TCGA-X7-A8D7	THYM	12	0	10	2	12	22	4	26	100	84.6154	9	0	14	0	9	23	0	23	100	100
TCGA-AJ-A2QL	UCEC	2	0	2	0	2	4	0	4	100	100	11	1	14	1	12	25	2	27	91.6667	92.5926
TCGA-AJ-A3NC	UCEC	3	0	4	1	3	7	2	9	100	77.7778	21	2	21	0	23	42	0	42	91.3043	100
TCGA-AJ-A3NE	UCEC	10	0	10	2	10	20	4	24	100	83.3333	36	2	37	7	38	73	14	87	94.7368	83.908
TCGA-AJ-A3NH	UCEC	5	1	2	0	6	7	0	7	83.3333	100	25	0	23	2	25	48	4	52	100	92.3077
TCGA-AX-A05Y	UCEC	8	0	5	0	8	13	0	13	100	100	20	1	50	0	21	70	0	70	95.2381	100
TCGA-AX-A0IZ	UCEC	0	0	1	0	0	1	0	1	#DIV/0!	100	6	0	10	0	6	16	0	16	100	100
TCGA-AX-A0J0	UCEC	6	0	2	0	6	8	0	8	100	100	58	4	54	0	62	112	0	112	93.5484	100
TCGA-AX-A1CF	UCEC	4	0	9	0	4	13	0	13	100	100	84	5	93	0	89	177	0	177	94.382	100
TCGA-AX-A1CI	UCEC	4	0	3	0	4	7	0	7	100	100	7	1	3	0	8	10	0	10	87.5	100
TCGA-AX-A1CK	UCEC	6	1	11	0	7	17	0	17	85.7143	100	3	0	6	0	3	9	0	9	100	100
TCGA-AX-A2H8	UCEC	3	0	0	0	3	3	0	3	100	100	4	0	7	0	4	11	0	11	100	100
TCGA-AX-A2HA	UCEC	2	0	0	1	2	2	2	4	100	50	20	1	17	0	21	37	0	37	95.2381	100
TCGA-AX-A2HC	UCEC	3	1	5	0	4	8	0	8	75	100	1	0	0	0	1	1	0	1	100	100
TCGA-AX-A2HD	UCEC	10	0	16	0	10	26	0	26	100	100	29	0	37	0	29	66	0	66	100	100
TCGA-BG-A2AD	UCEC	4	0	2	1	4	6	2	8	100	75	52	4	60	0	56	112	0	112	92.8571	100
TCGA-BG-A3EW	UCEC	5	0	2	3	5	7	6	13	100	53.8462	61	2	82	1	63	143	2	145	96.8254	98.6207
TCGA-BG-A3PP	UCEC	2	0	4	0	2	6	0	6	100	100	27	0	44	0	27	71	0	71	100	100
TCGA-BK-A0CB	UCEC	2	0	0	0	2	2	0	2	100	100	3	0	4	0	3	7	0	7	100	100
TCGA-BK-A13C	UCEC	1	0	0	0	1	1	0	1	100	100	4	0	7	0	4	11	0	11	100	100
TCGA-BK-A4ZD	UCEC	18	0	10	0	18	28	0	28	100	100	10	0	10	2	10	20	4	24	100	83.3333
TCGA-DI-A2QU	UCEC	0	0	5	0	0	5	0	5	#DIV/0!	100	4	0	8	0	4	12	0	12	100	100
TCGA-DI-A2QY	UCEC	1	1	1	0	2	2	0	2	50	100	9	1	28	0	10	37	0	37	90	100
TCGA-E6-A1M0	UCEC	1	1	2	0	2	3	0	3	50	100	5	0	6	0	5	11	0	11	100	100

## Sheet: Supplementary Data 4
Supplementary Data 4: APOBEC3B isoform expression in HT-1376 cells for nonsense mediated decay (NMD) experiment, with biological triplicates for each experiemntal condition																					Measured with TaqMan expression assays that are listed in Supplementary Note 4.
		Ct values				dCt values		Fold change		Ct values			dCt	Fold change	Ct values			dCt	Fold change		# dCt (target) = Ct(average(PPIA+GAPDH)) - Ct(target)
Time point, hrs	Sample Name	A3B1	A3B3	GAPDH	PPIA	A3B1	A3B3	A3B1	A3B3	A3B1 & A3B2	GAPDH	PPIA	A3B1 & A3B2	A3B1 & A3B2	ATF4	GAPDH	PPIA	ATF4	ATF4		Fold change was calculated by 2ˆ(–delta delta CT) method
16	Untreated	24.7452	32.764	19.5467	17.288	-6.32784	-14.3466			24.7687	20.1606	17.2851	-6.04589		20.4164	19.3122	17.1472	-2.18671
16	Untreated	24.3238	32.8229	19.4013	17.0873	-6.07955	-14.5786			24.9252	20.239	17.3995	-6.10599		20.7663	19.3828	17.5186	-2.3156
16	Untreated	24.5046	32.8789	19.4429	16.9651	-6.30064	-14.6749			24.5884	19.7044	16.8862	-6.29311		20.5589	20.439	17.2013	-1.73878
16	DMSO	24.8568	31.8623	19.3333	17.2222	-6.57901	-13.5845	0.934139	0.957128	24.593	18.7893	16.78	-6.80836	0.870653	20.6269	19.8861	17.3486	-2.00953	1.20985
16	DMSO	25.8181	33.0493	20.643	18.1681	-6.41254	-13.6438	1.0484	0.918621	25.5832	20.6417	17.1834	-6.67067	0.957838	20.8086	19.4622	17.3233	-2.41584	0.912894
16	DMSO	26.0624	32.9475	21.0204	18.2032	-6.45062	-13.3356	1.02109	1.13735	25.0557	20.1797	17.2387	-6.34655	1.19912	20.9914	19.566	17.5613	-2.42771	0.905415
16	Digoxin, 10 uM	24.293	28.0894	18.8988	17.1211	-6.28299	-10.0794	1.14711	10.8649	26.4435	20.7765	18.3112	-6.89963	0.817545	19.3774	18.6258	17.6725	-1.22822	2.07884
16	Digoxin, 10 uM	24.7702	28.0209	19.353	17.5444	-6.32155	-9.57216	1.11686	15.4425	25.8688	20.7165	18.4654	-6.27788	1.25799	19.2602	18.8091	17.91	-0.90064	2.60875
16	Digoxin, 10 uM	24.8292	28.5965	19.4282	17.6432	-6.29352	-10.0607	1.13877	11.0063	25.9288	20.5605	18.3367	-6.4802	1.09339	19.21	18.7629	17.7943	-0.931409	2.5537
16	Digoxin, 5 uM	24.8138	28.3994	20.6018	17.8597	-5.58307	-9.16862	1.86339	20.4267	25.1391	20.537	17.9774	-5.88195	1.65525	19.524	19.2415	17.3766	-1.21495	2.09805
16	Digoxin, 5 uM	24.4153	28.0171	20.1087	17.7266	-5.49763	-9.09945	1.97708	21.4299	25.51	21.318	18.7608	-5.47066	2.20127	19.1201	18.7457	17.2042	-1.14515	2.20205
16	Digoxin, 5 uM	24.5693	28.0617	20.0651	17.7514	-5.66107	-9.15343	1.76532	20.6428	24.6353	20.0346	17.5175	-5.8593	1.68144	19.0248	19.1324	17.0164	-0.950413	2.52029
16	Digoxin, 2 uM	24.1307	27.4708	19.9718	17.6833	-5.3032	-8.64329	2.26232	29.3992	25.5277	23.6422	19.9834	-3.71493	7.43367	19.8599	19.378	17.4245	-1.45864	1.77198
16	Digoxin, 2 uM	24.8749	28.6084	21.1499	18.5223	-5.03882	-8.77227	2.7173	26.885	26.0125	22.7392	20.8899	-4.1979	5.31879	20.1038	19.8893	17.7394	-1.28945	1.99246
16	Digoxin, 2 uM	25.5229	29.1134	21.7496	18.7067	-5.29478	-8.88531	2.27556	24.8589	25.9087	22.3055	20.0283	-4.74184	3.64812	19.3428	19.1528	17.1088	-1.21205	2.10227
24	Untreated	25.2514	33.675	20.3995	17.9629	-6.07018	-14.4938			25.5122	21.4959	19.1427	-5.19287		21.3076	20.0058	18.417	-2.09619
24	Untreated	24.7092	33.1582	19.7187	17.5855	-6.05712	-14.5061			24.6645	20.2577	18.2166	-5.42734		20.7587	19.4535	18.0122	-2.02582
24	Untreated	24.6796	32.9728	19.6807	17.4504	-6.11403	-14.4073			26.3462	21.742	19.0118	-5.96926		20.6903	19.2931	17.8675	-2.11005
24	DMSO	25.7021	32.657	20.1658	17.9038	-6.6673	-13.6222	0.909671	1.19534	27.0866	22.0277	19.2466	-6.44945	1.21017	20.8995	19.4861	17.921	-2.19593	0.978626
24	DMSO	25.885	34.0756	21.093	18.1848	-6.24607	-14.4367	1.21811	0.679679	25.96	20.5397	17.8717	-6.75429	0.979668	20.7453	19.3457	17.7735	-2.18562	0.985645
24	DMSO	25.9185	32.8197	20.6227	17.8568	-6.67878	-13.5799	0.90246	1.23085	25.9306	20.1842	17.7366	-6.97023	0.843482	20.8766	19.5045	18.0233	-2.11273	1.03672
24	Digoxin, 10 uM	25.2358	28.2942	20.2566	17.8626	-6.17625	-9.23469	1.27965	25.0252	25.186	19.5983	17.8626	-6.45552	1.20537	19.2678	19.2991	18.0506	-0.592922	2.97333
24	Digoxin, 10 uM	25.0073	28.43	20.3992	18.1006	-5.75747	-9.18014	1.71064	25.9896	24.9015	19.5888	17.9223	-6.14596	1.49385	18.9769	19.0971	17.9615	-0.447639	3.28834
24	Digoxin, 10 uM	25.4044	28.7035	20.1249	18.1493	-6.26727	-9.56637	1.20141	19.8854	26.0137	20.4581	18.7281	-6.42064	1.23487	19.347	19.072	18.0366	-0.792719	2.5888
24	Digoxin, 5 uM	25.1714	28.6415	21.2868	18.5659	-5.24505	-8.71516	2.44012	35.8733	24.8627	20.4184	18.0555	-5.62575	2.14243	18.9437	19.1289	17.9873	-0.385579	3.43288
24	Digoxin, 5 uM	24.3576	27.7864	19.9102	18.1268	-5.33914	-8.76792	2.28606	34.5851	25.0551	20.6577	18.6144	-5.419	2.47255	19.6636	20.1108	18.7465	-0.234928	3.81074
24	Digoxin, 5 uM	25.5819	28.7783	21.5536	19.0676	-5.27128	-8.46772	2.39616	42.5851	24.2797	19.677	17.5739	-5.65433	2.10041	19.8913	20.1651	18.71	-0.453747	3.27445
24	Digoxin, 2 uM	24.6055	27.8324	21.0534	18.2327	-4.9624	-8.18939	2.96822	51.6469	25.7296	21.9574	19.0295	-5.23611	2.80673	19.4057	19.7562	18.2865	-0.384365	3.43577
24	Digoxin, 2 uM	25.1294	28.7112	21.8883	19.0201	-4.67516	-8.25697	3.62214	49.2835	24.4508	20.4952	18.1748	-5.11581	3.05081	19.4522	19.8209	18.4527	-0.315378	3.60406
24	Digoxin, 2 uM	25.1528	28.7313	21.8227	18.945	-4.76901	-8.34747	3.39402	46.287	24.3566	20.5236	17.8759	-5.15684	2.96527	19.5358	19.8919	18.4245	-0.37762	3.45187

## Sheet: Supplementary Data 5
Supplementary Data 5: APOBEC3A and APOBEC3B analysis in UROMOL study of non-muscle-invasive bladder tumors
UniqueID	Sex	Patient_Age	Progression free survival, months	Progression to T2+	Mutation Signature, S1	Mutation Signature, S2	Mutation Signature, S3 (APOBEC)	Mutation Signature, S4	Mutation Signature, S5	Mutation Signature, S6	A3A1_RNA-seq reads (Exon 1-Exon 2 junction)	A3A1 groups based on expression, No (3), Low (2) and High (1)	A3B1_RNA-seq reads (Exon 5-Exon 6 junction)	A3B1 groups based on expression, No (3), Low (2) and High (1)
U0006	Male	65.0849	37.9397	NO	0.0122309	0.0121865	0.00113563	0.00301295	0.00691868	0.00680027	56	1	4	1
U0012	Female	82.8438	36.3288	NO	0.00451567	0.000105016	0.0269051	0.00359691	0.000948564	0.0156142	25	1	12	1
U0018	Male	86.1534	35.4082	NO	0.0091291	0.013273	0.00175601	0.00381872	0.00917225	0.00668103	0	3	3	1
U0023	Male	73.1288	35.7699	NO	0.0117356	0.0116788	0.00752713	0.0051282	0.00563644	2.22045e-16	1	2	3	1
U0039	Female	63.3808	38.663	NO	NA	NA	NA	NA	NA	NA	0	3	4	1
U0045	Male	75.4274	18.6082	NO	0.01077	0.00657069	2.22045e-16	0.0082858	0.00547829	0.0139515	0	3	4	1
U0059	Male	48.9973	35.9014	NO	0.00999781	0.0111731	0.0031205	0.00770886	0.00694026	0.00411354	6	1	6	1
U0064	Male	68.9671	22.5863	NO	0.00857978	0.00642392	0.00887752	0.00756587	0.00477286	0.00985672	5	1	16	1
U0067	Male	74.0438	31.989	NO	0.0137373	0.00996618	0.00650109	0.00666207	0.00389445	2.22045e-16	0	3	6	1
U0069	Female	65.0493	21.863	NO	0.000873361	0.0223428	2.22045e-16	0.00751388	0.00751279	0.0056727	19	1	3	1
U0071	Male	54.4822	40.8986	NO	0.0080521	0.0102249	0.0010626	0.0116234	0.0045471	0.00847301	0	3	6	1
U0074	Male	78.074	38.0055	NO	0.00576419	0.0132714	0.0143151	0.00648191	0.00179039	0.00232609	7	1	3	1
U0076	Male	68.8712	37.1836	NO	0.0111025	0.00963642	0.00480653	0.0101089	0.00663695	2.22045e-16	29	1	24	1
U0080	Female	52.3096	40.0438	NO	0.00317528	0.013285	2.22045e-16	0.0156301	0.00274973	0.00992521	5	1	3	1
U0083	Male	82.789	41.3589	NO	NA	NA	NA	NA	NA	NA	5	1	20	1
U0092	Male	74.9836	24.7233	NO	0.00644322	0.0133624	2.22045e-16	0.00490476	0.00934711	0.0115625	0	3	3	1
U0094	Male	52.0548	35.6712	NO	2.22045e-16	0.0230526	0.00094119	0.0060785	0.00665463	0.00766935	0	3	4	1
U0104	Male	69.7288	13.8082	NO	0.0121163	0.00502269	0.00575275	0.00921438	0.00606041	0.00604004	5	1	3	1
U0120	Female	83.3616	26.926	NO	0.0018719	0.0123581	0.0216445	0.00421701	0.000659461	0.00639808	9	1	13	1
U0126	Female	79.8027	29.4247	NO	0.00176829	0.00118377	0.0383783	0.00463923	0.00120819	0.00462619	18	1	25	1
U0141	Male	61.0384	41.3589	NO	0.00170436	0.0099034	0.0178961	0.00439417	0.00552154	0.00982438	4	1	6	1
U0149	Male	70.9425	42.3452	NO	0.00643263	0.00808967	0.0127947	0.00799229	0.000155037	0.01048	0	3	3	1
U0152	Female	61.9945	1.47945	NO	0.00985949	0.00997115	0.00355955	0.00164417	0.008175	0.0122518	14	1	10	1
U0158	Male	81.9452	43.9233	NO	0.00331702	0.015859	0.0198007	0.00124581	0.00500354	0.00018627	107	1	9	1
U0169	Female	85.6384	1.08493	NO	0.0262656	2.22045e-16	0.001421	0.00253541	0.00156013	0.00673226	0	3	4	1
U0171	Male	70.7562	40.5041	NO	0.00122138	0.0182886	0.0156941	2.22045e-16	0.00650577	0.00468961	0	3	5	1
U0175	Male	94.2658	0	NO	0.00199905	0.0125534	0.009922	0.00371088	0.00604644	0.0142698	2	2	12	1
U0177	Female	58.8959	12.6904	NO	0.00694802	0.0125829	0.00474153	0.00908958	0.0062624	0.0043181	4	1	3	1
U0178	Female	79.663	0	NO	0.00976358	0.00903086	0.0137962	0.00694891	0.0019685	0.00180039	54	1	17	1
U0179	Male	85.2356	36.8219	NO	0.00807157	0.00655218	0.00680904	7.54341e-08	0.0167561	0.0111831	1	2	13	1
U0181	Male	91.7315	17.7205	NO	0.00303709	0.0160367	0.00654595	0.00520824	0.00358768	0.0111519	4	1	3	1
U0182	Male	78.6603	38.2685	NO	0.0138862	0.00749259	0.0037931	0.00519832	0.00410006	0.00818854	7	1	3	1
U0186	Male	45.4247	0	NO	0.0209001	0.00261991	0.0073806	0.00635258	0.00222854	2.22045e-16	7	1	3	1
U0189	Female	81.4137	26.3014	NO	1.94328e-05	0.0172483	0.0126083	0.00494204	0.00648425	0.00551782	2	2	73	1
U0190	Male	73.9397	35.7041	NO	0.00448823	0.0192836	0.00332131	0.00779849	0.00230096	0.00504821	2	2	4	1
U0193	Male	48.1699	0	NO	0.0128757	0.0088858	0.00793769	0.00699392	0.0038296	0.00124008	1	2	6	1
U0201	Male	61.4932	63.4849	NO	0.0101177	0.0175221	0.00112737	0.00936869	0.000646078	2.22045e-16	0	3	8	1
U0219	Male	75.589	40.9973	NO	0.003559	0.00968273	0.00173508	0.0200445	0.00451905	0.00573031	0	3	23	1
U0256	Male	64.6274	25.0192	YES	6.36898e-13	0.00591814	0.0376166	0.00418176	0.00308331	2.22045e-16	2	2	7	1
U0273	Female	58.7863	67.2329	NO	0.0062075	0.00973301	0.00817699	0.0162979	0.00322	2.22045e-16	18	1	4	1
U0283	Female	73.6795	61.9397	NO	0.000975419	0.00829397	0.00579034	0.018538	0.00737312	0.00717362	3	2	4	1
U0290	Male	72.7507	70.7178	NO	0.0059339	3.42093e-15	0.0279357	0.00549932	0.00356015	0.00736457	4	1	12	1
U0323	Male	65.3918	64.9315	NO	0.0027201	0.00459494	0.031404	0.00684485	0.00389489	2.22045e-16	5	1	8	1
U0326	Male	67.8137	6.44384	NO	2.22045e-16	0.010931	0.01804	0.00681207	0.00540055	0.00807653	3	2	8	1
U0332	Female	60.6712	58.7507	NO	2.22045e-16	0.0187664	0.007361	0.0119134	0.00245861	0.00385741	0	3	4	1
U0350	Male	29.0548	0	NO	0.0032615	0.0140315	0.00231859	0.00956131	0.013569	0.00367714	0	3	3	1
U0385	Male	71.7233	23.6384	NO	0.00442763	0.000673178	0.0275457	0.00328305	0.00279952	0.0128585	0	3	13	1
U0399	Male	87.1808	0	NO	0.00290005	0.013056	0.00307952	0.0173407	0.00380381	0.00425561	0	3	12	1
U0401	Female	55.8822	64.4384	NO	0.00481403	0.00722139	0.00729709	0.0180262	0.00662	0.0019096	2	2	13	1
U0416	Male	65.1616	62.3342	NO	0.00499142	0.0103447	1.08704e-06	0.0152594	0.0050797	0.00964243	1	2	3	1
U0427	Male	77.2795	58.9151	NO	0.00499858	2.22045e-16	0.00975221	0.0165146	0.0113273	0.00763808	0	3	12	1
U0430	Male	80.8959	58.8822	NO	0.00698447	2.22045e-16	0.0187727	0.0159039	0.00612038	2.22045e-16	2	2	3	1
U0431	Male	79.5753	9.40274	YES	0.0103151	2.22045e-16	0.00680445	0.0204709	0.00774649	2.22045e-16	0	3	8	1
U0434	Male	76.1288	3.22192	YES	0.00614512	0.0040542	0.00616721	0.0193085	0.00214924	0.00829905	0	3	3	1
U0442	Female	75.3918	64.6027	NO	0.0160725	0.00217205	0.00375179	0.00953959	2.22045e-16	0.0110422	0	3	7	1
U0457	Male	65.989	63.3534	NO	0.00611404	2.22045e-16	0.0200174	0.00712547	0.00286219	0.0142782	0	3	3	1
U0479	Male	89.6164	1.87397	NO	2.14011e-14	0.0147237	0.00823935	0.0137327	0.00365608	0.00575513	6	1	5	1
U0502	Male	76.5315	46.9151	NO	0.0147616	0.00596897	0.002378	0.00712744	0.000582388	0.0114215	0	3	14	1
U0512	Female	84.3014	1.31507	YES	0.00981191	0.0106398	0.010645	0.00722112	0.00245222	0.00186091	2	2	6	1
U0514	Male	62.6795	1.11781	YES	5.04291e-05	0.0159895	0.0232251	0.00428397	0.00030684	0.00243523	87	1	5	1
U0542	Male	77.9534	43.2658	NO	0.00866426	0.0112599	0.00165482	0.00940664	0.00860821	0.00418089	4	1	4	1
U0544	Male	60.4274	26.663	NO	0.00411796	0.0129234	0.00845498	0.0112137	0.00566202	0.00250936	549	1	10	1
U0556	Male	60.6411	42.1479	NO	NA	NA	NA	NA	NA	NA	0	3	4	1
U0558	Male	58.1671	41.8849	NO	0.0122862	0.0163696	0.000204069	0.00164181	0.00384203	0.00583235	4	1	3	1
U0562	Female	53.8712	34.9808	NO	0.00604207	0.0227736	0.00360901	0.000827883	0.00246985	0.00528812	0	3	4	1
U0573	Male	48.063	40.1096	NO	0.0136307	0.00677249	0.000573502	0.00547967	0.00530761	0.0117748	1	2	7	1
U0608	Male	79.8767	40.9644	NO	2.22045e-16	0.020312	0.0015916	0.00904977	0.00158606	0.0121801	1	2	8	1
U0623	Male	77.211	26.0712	YES	0.00364674	0.00455604	0.0178795	0.0134027	0.00484123	0.00402869	0	3	13	1
U0624	Male	60.7534	28.7671	NO	0.00877606	0.000245487	0.00250869	0.0207358	0.00986736	0.00464925	0	3	5	1
U0645	Male	84.2685	3.02466	YES	0.00929214	0.0207268	0.00082171	0.00125963	2.22045e-16	0.00763961	0	3	7	1
U0659	Female	80.9699	14.6301	YES	0.0102895	0.00394515	0.0010763	0.0112763	0.0188184	0.00146845	2	2	4	1
U0664	Male	75.5808	46.3233	NO	0.00314993	0.0101582	0.00858307	0.0104797	0.00486112	0.0100055	2	2	5	1
U0696	Female	83.137	14.3671	YES	0.00737314	0.0212913	0.00243226	2.86904e-11	0.0049247	0.00532742	5	1	3	1
U0706	Male	64.6767	1.8411	YES	0.00248859	0.0280977	0.00243876	0.000261145	0.00800991	3.16782e-11	0	3	3	1
U0709	Male	71.9562	3.55068	YES	0.0162184	0.00429251	0.0120935	0.0014005	0.00478261	0.00423861	0	3	9	1
U0777	Male	84.2932	40.1753	NO	0.0230875	7.5255e-08	0.0010871	0.00569271	0.00717469	0.00336574	1	2	5	1
U0796	Male	66.8192	0	NO	0.0127379	0.00580328	0.0120179	0.00449708	0.00638489	0.00258632	2	2	10	1
U0839	Male	72.463	18.1808	NO	0.00138459	0.00995339	0.00448113	0.00486246	0.0169671	0.0136602	4	1	4	1
U0844	Male	52.7068	41.8192	NO	0.00340915	0.0125712	0.00451578	0.010802	0.00900086	0.00598199	4	1	8	1
U0867	Male	62.2904	50.7945	NO	0.0125355	1.06982e-14	0.0109752	0.00309747	0.0103693	0.0111284	12	1	8	1
U0904	Male	70.7014	33.6658	NO	0.00643921	0.0121786	0.00268264	0.0136841	0.00370137	0.00464894	1	2	3	1
U0905	Male	83.7397	25.611	NO	0.0038236	0.0063562	0.0108732	0.00935094	0.0144671	0.00471555	0	3	12	1
U0907	Female	69.8986	56.4493	NO	0.000538803	0.00448719	0.0394155	0.00531509	0.000825189	5.10152e-13	4	1	36	1
U0952	Male	60.4575	37.5781	NO	0.00330479	0.00289169	0.0200876	0.0120805	0.0117782	2.22045e-16	21	1	14	1
U0989	Male	85.7397	12.9205	YES	0.00116871	0.00678695	0.00406189	0.0176591	0.0143918	0.00562973	12	1	3	1
U0993	Male	85.0959	43.8575	YES	0.00814066	0.00763789	0.00270229	0.0117586	0.0108527	0.0044976	8	1	4	1
U1006	Male	77.8658	14.7288	NO	0.00629763	0.00160146	0.0276482	8.23755e-05	0.00655401	0.00862077	1	2	3	1
U1011	Male	47.8493	13.611	NO	0.0102747	0.0099077	0.00270959	0.00673561	0.00174752	0.0121152	0	3	3	1
U1025	Female	70.7096	40.1753	NO	0.0127016	0.00944626	0.00390284	0.00766083	0.00836419	1.24945e-14	0	3	6	1
U1026	Male	46.3863	16.8	NO	0.0137009	0.00794438	0.00080587	0.00490504	0.00527453	0.0103396	2	2	4	1
U1037	Male	78.2274	12.6575	NO	0.0126193	0.00965712	0.00217967	0.00208792	0.00574346	0.0111784	1	2	6	1
U1046	Male	65.3534	12.0986	NO	0.0165542	0.00619532	0.0131311	0.000142022	0.000381854	0.00526817	24	1	5	1
U1099	Female	82.1151	28.7671	NO	2.99765e-10	0.00704846	0.0234618	0.00448393	0.00802029	0.00868991	0	3	8	1
U1100	Male	73.4082	34.5534	NO	0.0180093	0.012298	2.22045e-16	0.00415055	2.22045e-16	0.00288904	10	1	6	1
U1123	Female	70.5507	19.1014	NO	0.00429407	0.0200026	2.22045e-16	0.00875911	0.00406546	0.00502972	0	3	4	1
U1155	Male	74.863	0	NO	0.0155687	0.00831396	0.00236095	0.00966469	0.00401769	2.22045e-16	2	2	3	1
U1158	Male	65.7671	0	NO	0.0164128	0.00298403	0.00181172	0.00859595	0.00603067	0.0068808	3	2	17	1
U1162	Male	58.063	14.7945	NO	0.00702733	0.00641403	0.0185233	0.00781766	0.00217622	0.00414474	1	2	8	1
U1171	Female	84.8301	3.15616	YES	0.0121069	0.0142952	0.00132508	0.00886866	0.00277425	2.22045e-16	0	3	6	1
U1188	Male	72.6822	4.33973	NO	0.00387753	0.0127767	0.00329764	0.00343936	0.0122819	0.0124279	1	2	4	1
U1190	Female	72.3699	23.2438	NO	0.00836126	0.0116473	0.00308689	0.00843571	0.00339968	0.00862442	26	1	4	1
U1191	Male	72.1315	0	NO	0.00464438	0.0155664	0.00181983	0.0081737	0.00500365	0.00918678	1	2	10	1
U1192	Male	64.6192	8.41644	NO	0.0209357	2.22045e-16	0.00505456	0.00159565	0.00706293	0.00804274	1	2	3	1
U1194	Male	71.5507	25.611	NO	0.0117873	2.22045e-16	0.0108448	0.00818205	0.0110469	0.00550625	0	3	3	1
U1228	Male	73.4904	35.7041	NO	0.0103067	0.0105091	2.22045e-16	0.000908332	0.0100633	0.0136938	1	2	3	1
U1232	Male	75.8329	32.5151	NO	NA	NA	NA	NA	NA	NA	2	2	6	1
U1244	Male	80.5452	12.8877	NO	4.43683e-06	0.00414074	0.0137222	0.0181017	2.22045e-16	0.0140721	0	3	6	1
U1248	Female	51.8329	41.063	NO	0.00596023	0.0126715	0.00496142	0.00708964	2.22045e-16	0.0140123	2	2	13	1
U1264	Male	75.6466	29.9178	NO	0.0287497	2.22045e-16	2.22045e-16	0.00196978	0.00227224	0.00403892	6	1	3	1
U1266	Male	65.9726	28.4384	NO	0.0054807	0.0186571	2.22045e-16	0.00914617	2.22045e-16	0.00836578	0	3	10	1
U1275	Male	66.7973	21.5342	NO	0.0150725	0.00268666	0.00590972	0.00163133	0.0074332	0.0126867	10	1	19	1
U1277	Male	66.1808	23.7041	NO	0.00139243	0.0243037	0.00906844	0.00660654	2.22045e-16	2.22045e-16	0	3	3	1
U1282	Male	51.7973	28.3397	NO	0.0124956	0.00826097	1.97196e-14	0.00700226	0.00638115	0.00912831	12	1	9	1
U1283	Male	68.6986	18.6082	YES	0.00123839	0.00923359	0.0320728	0.00269467	0.00149542	0.00211863	2	2	23	1
U1332	Male	69.1014	24.3288	NO	0.0270163	2.22045e-16	2.22045e-16	0.00532745	0.00180496	0.00322679	19	1	3	1
U1335	Male	76.9123	24.3288	NO	0.0105468	0.0140609	0.00108125	0.0053471	2.22045e-16	0.0103615	3	2	8	1
U1337	Male	93.5288	24.6575	NO	NA	NA	NA	NA	NA	NA	9	1	5	1
U1354	Male	82.6822	23.4082	NO	0.00227954	0.0117947	0.019233	0.00390001	0.00282165	0.0075809	63	1	22	1
U1363	Male	75.9123	23.7041	NO	0.0030955	0.0167593	0.0195185	0.00039831	0.00377431	0.00169703	3	2	5	1
U1374	Male	81.0932	26.2685	NO	0.00281489	2.13096e-13	0.0272056	0.00422658	0.00389256	0.0148492	0	3	11	1
U1396	Male	70.6329	2.03836	YES	0.0049189	0.0148694	0.00235942	0.0121387	0.0043352	0.00481763	0	3	15	1
U1415	Male	72.1699	1.28219	YES	0.0115017	0.00635438	0.00940048	0.00670778	0.00102419	0.00892315	0	3	5	1
U1431	Female	79.1918	31.0685	NO	0.0118079	0.0101001	0.00605959	0.00738491	0.00678544	2.22045e-16	0	3	5	1
U1462	Male	74.4274	8.35068	NO	0.0125964	0.0137547	0.00273072	0.00362054	0.00823856	5.2447e-15	43	1	12	1
U1478	Male	83.1205	12.9534	NO	0.0173628	0.00599435	0.000921354	0.00688154	0.0100081	2.22045e-16	5	1	18	1
U1480	Female	75.537	8.74521	YES	0.0090048	0.0107807	0.0113245	0.00733006	0.00307658	0.00157716	0	3	3	1
U0001	Male	86.4959	32.2849	NO	0.014699	0.00111479	0.00482971	0.0092834	0.00531466	0.00925134	0	3	2	2
U0015	Female	79.9233	23.2438	NO	0.0120501	0.0041255	2.22045e-16	0.0144257	0.00918305	0.00431934	106	1	2	2
U0026	Male	71.1479	35.8027	NO	0.00427217	0.0184706	0.00186087	0.0106776	2.22045e-16	0.00678029	22	1	1	2
U0028	Female	81.1863	10.6521	NO	0.00600104	0.0166074	0.000104454	0.00650122	0.00387166	0.0102658	0	3	1	2
U0038	Male	59.8301	41.4575	NO	0.00489347	0.0111172	0.00516495	0.00786593	0.0052095	0.0122084	0	3	1	2
U0048	Male	81.9808	38.4986	NO	0.00342822	0.0118457	0.00134546	0.0157261	0.00236978	0.0104867	106	1	1	2
U0060	Male	68.5671	29.1288	NO	0.0184177	0.00507914	2.22045e-16	0.00547633	0.00133787	0.0104571	0	3	2	2
U0062	Male	86.1096	13.0521	NO	0.0054307	0.0112823	0.00786135	0.0102909	0.00525285	0.00498028	0	3	1	2
U0077	Male	63.8712	40.2411	NO	0.0163331	0.00495466	0.0136697	0.00595277	2.22045e-16	2.89947e-10	5	1	1	2
U0086	Male	87.3014	40.0767	NO	0.00700368	0.0119414	0.0228148	1.73788e-11	2.22045e-16	0.00284369	1	2	1	2
U0088	Male	77.5616	36.1315	NO	0.00588602	0.0168933	0.0115718	0.00383983	0.00482332	2.22045e-16	5	1	1	2
U0090	Male	70.6274	35.5726	NO	0.00385953	0.0214728	0.00486375	0.00848156	2.22045e-16	0.00233968	34	1	2	2
U0091	Male	86.5452	14.0384	YES	0.00823239	0.0118953	0.00300458	0.011227	0.00447986	0.00401805	11	1	2	2
U0093	Male	62.263	5.19452	YES	0.00903528	0.0100189	0.00363009	0.00668683	0.00377623	0.0112524	2	2	2	2
U0099	Male	62.7726	23.5397	NO	0.00657927	0.0105788	0.0158418	0.00461925	0.00641811	0.0014706	3	2	2	2
U0102	Male	65.4685	29.9836	NO	0.0215579	0.00194321	0.00115756	0.00666781	0.00898409	2.22045e-16	4	1	2	2
U0105	Male	74.9781	41.6548	NO	0.00420361	0.0173377	0.000893805	2.22045e-16	0.0172772	0.00710099	0	3	2	2
U0109	Male	89.3068	23.8027	NO	0.0110927	0.0104195	0.00819841	0.00970528	2.22045e-16	0.00180153	5	1	2	2
U0110	Male	66.1068	35.6712	NO	0.00466533	0.00571578	0.0254995	0.0017949	0.00368979	0.00790767	1	2	2	2
U0118	Female	64.5096	41.1616	NO	0.00798749	0.0131492	0.000869722	0.00827081	0.00634274	0.00682275	0	3	1	2
U0119	Male	77.5863	23.9014	NO	0.00372461	0.00232462	0.0271844	0.00412159	0.00365923	0.0100448	58	1	2	2
U0121	Female	86.8356	29.8849	NO	0.0059958	0.0181741	0.00115255	0.0117991	4.84221e-16	0.0036159	0	3	2	2
U0125	Male	67.1014	19.5945	NO	0.00248339	0.0155826	0.00146737	0.0129038	0.00282109	0.00933713	0	3	2	2
U0128	Male	75.8466	32.2521	NO	0.0133411	0.00764974	0.00281404	0.0134004	2.22045e-16	0.00340989	20	1	1	2
U0129	Male	95.5041	29.4575	NO	0.0116769	0.0155978	0.00339517	0.00667686	6.48778e-05	0.00176193	1	2	2	2
U0138	Female	73.6795	0.887671	NO	0.0128083	0.00592865	0.00181365	0.00557452	0.0086026	0.00996253	0	3	1	2
U0143	Male	64.2575	15.1233	NO	2.22045e-16	0.00822438	0.00492644	0.00200217	0.0211342	0.0179804	1	2	1	2
U0144	Male	59.5507	46.5205	NO	0.0059623	0.0125669	0.00332026	0.00744905	0.00683156	0.00913812	7	1	1	2
U0150	Male	49.9507	0.821918	NO	0.00818365	0.0115984	0.00679145	0.00563679	0.00861183	0.0036492	2	2	2	2
U0159	Male	78.9041	45.4685	NO	0.00121845	0.0186605	0.00583668	0.00924089	0.00479831	0.00477388	0	3	1	2
U0161	Male	70.2658	40.9644	NO	0.0109324	0.00989167	0.00263504	0.00563534	0.00359403	0.0107541	0	3	1	2
U0168	Female	73.863	1.61096	NO	0.00975936	0.0148474	0.00216676	0.00694458	0.00783317	4.07185e-13	0	3	2	2
U0170	Female	62.8247	1.44658	NO	0.0097284	0.0166865	0.00495981	0.00174263	0.00564026	0.00277502	0	3	1	2
U0207	Female	79.7534	5.55616	NO	NA	NA	NA	NA	NA	NA	0	3	2	2
U0214	Male	69	27.7808	NO	NA	NA	NA	NA	NA	NA	2	2	1	2
U0224	Male	54.463	69.6986	NO	0.0141711	0.00705414	0.000169263	0.00861544	0.00128403	0.0106318	0	3	2	2
U0267	Male	75.0301	4.17534	YES	0.0110885	0.00818917	0.00720317	0.00741349	0.00992343	2.22045e-16	0	3	2	2
U0268	Male	80.6795	68.9753	NO	0.00633165	0.00487858	0.00640174	0.0199254	0.00413482	0.00381224	0	3	2	2
U0275	Male	62.9041	65.2274	NO	2.22045e-16	0.0191156	0.00395474	0.00967319	0.00341232	0.00897038	0	3	2	2
U0278	Male	46.1178	69.7315	NO	0.0201321	2.22045e-16	0.00998297	0.00619657	0.00499136	0.000176753	0	3	1	2
U0291	Male	70.126	35.1781	YES	2.22045e-16	0.0136315	0.0114823	0.00513633	0.0126853	0.00636299	0	3	1	2
U0322	Male	62.2849	67.8575	NO	0.00850738	0.0129041	0.00478135	0.00857951	0.00342298	0.00437252	0	3	2	2
U0329	Male	66.2521	63.0247	NO	0.00655569	0.00960331	0.00271287	0.0203027	0.00189508	0.0017281	0	3	2	2
U0330	Male	82.674	48.7233	NO	0.00641738	0.00631128	0.00672351	0.0112067	0.0074824	0.00898967	0	3	2	2
U0334	Male	64.2877	69.5014	NO	0.00268208	0.0108436	2.01209e-10	0.0109001	0.0156418	0.00852603	0	3	2	2
U0349	Male	72.6411	61.4137	NO	0.00600912	0.00273522	0.0136287	0.0147621	0.00534314	0.00521681	0	3	2	2
U0392	Male	81.663	56.8438	NO	2.22045e-16	0.0155882	0.00481022	0.0101519	0.00728472	0.00929477	0	3	2	2
U0408	Female	76.4164	6.18082	YES	0.0143465	0.00552315	0.00254886	0.0106361	0.00628833	0.00289197	0	3	2	2
U0412	Male	66.3479	34.4877	NO	0.00936941	9.53932e-13	0.00335061	0.0168273	0.0127696	0.00532138	1	2	1	2
U0426	Female	86.0356	62.7616	NO	0.00125196	0.00956391	0.00368108	0.019155	0.00652149	0.00703872	0	3	1	2
U0436	Male	72.2137	67.3973	NO	NA	NA	NA	NA	NA	NA	0	3	1	2
U0437	Male	63.6274	59.1123	NO	0.0222664	2.22045e-16	0.00185858	0.0115746	0.00343108	2.22045e-16	0	3	1	2
U0450	Male	68.6521	15.8137	NO	NA	NA	NA	NA	NA	NA	6	1	2	2
U0453	Male	73.7671	60.3288	NO	NA	NA	NA	NA	NA	NA	0	3	1	2
U0466	Male	64.0849	38.4658	NO	0.00740723	4.73755e-08	0.00690002	0.0182263	0.00175244	0.0133444	0	3	2	2
U0476	Male	65.0712	56.1205	NO	0.0104953	2.22045e-16	0.00760728	0.0185659	0.00905546	1.14787e-06	2	2	2	2
U0515	Male	62.9973	0.887671	YES	0.0117268	0.00814752	0.0125782	0.00213835	0.00805121	0.0015151	0	3	2	2
U0519	Male	80.789	15.1233	NO	0.00994386	0.011352	0.00153559	0.00991862	0.000962784	0.00843512	2	2	2	2
U0534	Male	64.9479	43.6932	NO	0.0104166	0.0138196	0.000853502	0.00541696	0.00406993	0.00732746	0	3	1	2
U0538	Male	78.1178	43.463	NO	0.0126801	0.0115731	0.00373845	0.00361946	0.00601863	0.00421102	0	3	1	2
U0550	Male	75.211	43.0685	NO	0.0159654	0.00844379	0.00235567	0.00658706	0.000428013	0.0063538	0	3	2	2
U0555	Male	60.6301	19.2986	NO	0.00696302	0.018421	0.00069198	0.00608893	0.00448171	0.00510242	0	3	1	2
U0559	Male	64.1781	25.4466	NO	0.00952366	0.0143805	0.00331354	0.0106303	0.00270869	2.22045e-16	0	3	1	2
U0560	Female	62.0521	41.4247	NO	0.00749844	0.0110145	0.00272673	0.00770692	0.00895262	0.00723509	14	1	1	2
U0580	Male	56.9479	1.9726	NO	0.0115161	0.011952	0.00259229	0.00821454	0.00320013	0.00370395	3	2	1	2
U0584	Male	49.6822	37.9726	NO	0.0100502	0.0104214	0.00231005	0.00987815	0.0105138	2.22045e-16	0	3	1	2
U0587	Female	61.2685	23.8027	NO	0.00302304	0.0194261	0.00583857	0.00874416	0.00597148	2.22045e-16	0	3	1	2
U0606	Male	80.4027	40.4055	NO	2.22045e-16	0.00812751	0.0254731	0.0123444	0.00162886	0.000847589	0	3	1	2
U0607	Male	65.8658	48.7562	NO	0.0111758	0.00726752	0.00952004	0.00660465	0.00574009	0.00367471	3	2	1	2
U0618	Male	68.3233	38.1699	NO	0.0066984	0.00530732	0.00463214	0.0189323	0.00171887	0.00794875	0	3	1	2
U0625	Female	71.4384	40.3397	NO	0.00870017	0.00983822	0.00515652	0.0114338	0.00313395	0.00504781	35	1	1	2
U0643	Female	59.1945	44.0877	NO	0.0149971	0.0061441	0.00559897	0.00511791	0.00576269	0.00494413	0	3	1	2
U0670	Male	64.8411	16.1425	NO	NA	NA	NA	NA	NA	NA	0	3	1	2
U0754	Male	50.1616	40.2082	NO	0.00717781	0.0122449	0.00144386	0.00773642	0.0056397	0.0103295	8	1	2	2
U0779	Male	76.7918	39.8795	NO	0.0041215	0.00192361	0.0356173	0.00244707	0.00221957	0.00424851	9	1	1	2
U0870	Male	81.8521	48.5589	NO	0.00212404	0.0144906	0.00363995	0.00400382	0.0106299	0.0132534	0	3	1	2
U0909	Male	56.6164	64.011	NO	0.00887581	0.00234437	0.00534207	0.0066686	0.0103758	0.0154372	27	1	1	2
U0910	Male	83.0274	50.8274	NO	0.00918756	0.00751075	0.00417278	0.0136692	0.0096385	8.15062e-16	0	3	1	2
U0912	Male	68.3452	42.2795	NO	0.00770806	0.0136379	0.00757661	0.00654528	0.00786525	7.07454e-15	0	3	1	2
U0913	Male	67.926	57.3699	NO	NA	NA	NA	NA	NA	NA	2	2	1	2
U0928	Male	41.2	47.4411	NO	NA	NA	NA	NA	NA	NA	0	3	1	2
U0932	Male	64.2411	49.0192	NO	0.0173487	0.00538739	2.22045e-16	0.00392757	0.0119843	0.00386103	0	3	1	2
U0963	Female	88.7562	50.4	NO	2.22045e-16	0.01134	0.0339626	2.22045e-16	0.00400377	2.22045e-16	0	3	2	2
U0972	Female	82.0904	54.8712	NO	0.00801103	1.33011e-07	0.00464521	0.00592726	0.0191244	0.0141101	4	1	1	2
U0975	Female	68.8493	16.9973	NO	0.00820475	0.00536541	0.00345719	0.0160363	0.00117017	0.010707	8	1	1	2
U0977	Male	54.3562	53.0301	NO	2.22045e-16	0.0187732	2.22045e-16	0.00403984	0.00549908	0.0189856	1	2	1	2
U0986	Female	23.4658	50.4986	NO	0.0073251	0.0178135	0.000140404	0.00639743	0.00544115	0.00473596	0	3	1	2
U0998	Male	58.6301	52.4384	NO	0.0117622	2.22045e-16	0.00353381	0.0195298	0.0101637	2.22045e-16	1	2	2	2
U1019	Male	59.0904	27.1233	NO	0.00745976	0.0219304	0.00206114	0.00452291	0.00371771	2.22045e-16	2	2	1	2
U1020	Male	76.1151	31.1014	NO	0.0210402	0.00818475	0.00198797	1.18031e-05	0.00761154	2.22045e-16	4	1	1	2
U1030	Female	75.8849	31.726	NO	0.00275094	0.0236749	0.00715253	0.000410871	0.00376235	0.00503868	0	3	1	2
U1052	Female	66.9205	26.4986	NO	0.0210643	0.0045723	0.00463836	0.00291733	2.22045e-16	0.00609492	0	3	1	2
U1064	Male	75.6849	26.6301	NO	0.00885317	0.00600699	0.00956033	0.000366789	0.00700038	0.0163085	0	3	1	2
U1067	Male	67.6658	31.0356	NO	0.00989229	0.00804045	0.00551848	0.00911162	0.00945425	0.00242534	1	2	2	2
U1082	Male	75.6849	26.6301	NO	0.0115435	0.00605738	0.00584383	0.00872839	0.00367729	0.00816138	33	1	1	2
U1089	Male	64.5425	0	NO	0.0105291	0.0128394	0.00291262	0.00280767	0.00343333	0.0103001	1	2	1	2
U1103	Female	80.5671	25.5123	NO	0.00471418	0.0147327	0.00211637	4.94584e-06	0.0141881	0.0117994	0	3	1	2
U1106	Male	68.4603	31.8247	NO	0.0127309	0.00594874	0.00296886	0.00877531	0.00277269	0.0101946	3	2	1	2
U1108	Male	53.4384	31.8575	NO	0.0087688	0.0117509	0.0027856	0.00956954	0.00668603	0.00359192	0	3	1	2
U1146	Male	68.8219	27.8795	NO	0.010325	0.00675295	0.00426842	0.0131288	0.0018003	0.00709367	2	2	2	2
U1150	Male	48.5562	27.189	NO	0.00874724	0.0113562	0.000150509	0.00834073	0.00755064	0.00786032	6	1	1	2
U1151	Male	73.9753	0	NO	0.0146211	0.010758	0.00155451	0.0031808	0.00424948	0.00670397	0	3	1	2
U1165	Female	72.9151	31.0027	NO	0.00699718	0.0121476	0.00516821	0.0077968	0.00528478	0.0069882	2	2	2	2
U1177	Male	46.2219	29.9836	NO	0.00861859	0.0171788	0.00361535	0.00453336	0.00568249	0.00182853	0	3	2	2
U1212	Female	54.0575	18.9699	NO	0.0134	0.00788721	0.0103408	0.004422	0.00209895	0.00412724	2	2	1	2
U1230	Female	65.2904	39.7808	NO	0.0166428	1.12686e-15	0.00494499	0.0013839	2.22045e-16	0.0224316	0	3	2	2
U1233	Male	61.074	36.8548	NO	0.00392364	0.016467	0.000180446	2.22045e-16	0.0131791	0.0135323	0	3	2	2
U1237	Male	57.0658	33.7973	NO	0.013075	0.0151679	0.00438879	0.00559914	0.000377742	2.22045e-16	23	1	2	2
U1242	Male	73.5096	17.063	NO	NA	NA	NA	NA	NA	NA	1	2	1	2
U1243	Male	58.9863	30.3452	NO	0.0152533	0.0125155	0.000100228	0.0040684	0.0037685	0.00379701	3	2	1	2
U1263	Male	83.5699	30.3452	YES	NA	NA	NA	NA	NA	NA	9	1	1	2
U1267	Male	73.6932	32.2521	NO	NA	NA	NA	NA	NA	NA	1	2	1	2
U1270	Male	57.263	30.0822	NO	0.0130608	0.00522785	0.00457833	0.00463798	0.00742754	0.00987868	0	3	2	2
U1284	Male	83.1973	27.4849	NO	0.0160909	0.00697176	2.22045e-16	0.00402786	0.00758813	0.00754818	0	3	2	2
U1286	Male	73.4685	27.3534	NO	0.0121656	2.22045e-16	0.0182424	0.00180722	0.00026842	0.0148925	0	3	1	2
U1288	Male	63.2986	25.7096	NO	0.0158298	0.0137391	2.22045e-16	0.00458039	0.00416032	1.69341e-09	2	2	1	2
U1291	Male	70.0712	24.1644	NO	NA	NA	NA	NA	NA	NA	2	2	1	2
U1292	Male	73.2712	22.8822	NO	NA	NA	NA	NA	NA	NA	2	2	2	2
U1293	Female	86.137	26.7288	NO	NA	NA	NA	NA	NA	NA	0	3	1	2
U1301	Male	81.1671	23.7041	NO	0.0196058	2.22045e-16	0.0018823	2.22045e-16	0.0029418	0.0196558	0	3	1	2
U1303	Male	48.137	26.3014	NO	0.00989944	0.0113577	0.00960547	0.00335219	0.00385895	0.0053074	0	3	1	2
U1304	Male	70.5973	26.137	NO	NA	NA	NA	NA	NA	NA	2	2	2	2
U1307	Male	78.526	21.6658	NO	NA	NA	NA	NA	NA	NA	2	2	2	2
U1311	Male	81.8438	27.8137	NO	0.0227076	0.000254882	0.00693227	0.00637112	2.22045e-16	0.00308639	0	3	2	2
U1317	Female	68.0137	33.6986	NO	0.0167131	0.00766818	0.000140606	0.0103938	0.00457807	2.22045e-16	0	3	2	2
U1338	Male	54.1918	24.6247	NO	0.0186352	2.22045e-16	2.22045e-16	0.000122489	0.00564951	0.0207062	0	3	2	2
U1341	Female	50.8055	27.6164	NO	NA	NA	NA	NA	NA	NA	2	2	1	2
U1343	Male	71.2411	26.7945	NO	NA	NA	NA	NA	NA	NA	4	1	1	2
U1346	Female	82.7178	25.3151	NO	0.0192534	0.00924289	0.00290308	0.00351731	0.00334077	2.22045e-16	2	2	1	2
U1404	Male	61.6603	26.1699	NO	0.0170894	0.0121159	0.00575605	0.00295435	2.22045e-16	5.986e-11	0	3	2	2
U1412	Male	61.011	10.5863	NO	0.016076	2.22045e-16	2.22045e-16	0.00434775	0.0127197	0.0131999	0	3	1	2
U1426	Female	86.1178	10.2247	NO	0.0183951	0.000229573	0.00319197	0.00513418	0.0114815	0.00551727	9	1	2	2
U1430	Male	84.9288	39.189	NO	0.0185181	2.80414e-06	0.00390972	0.00492299	0.00893824	0.00751141	5	1	1	2
U1458	Male	69.6137	6.54247	NO	0.015423	0.0091859	0.0020895	0.00660545	0.00464981	0.00247235	0	3	1	2
U1476	Male	79.5342	13.0849	NO	0.0181174	0.00362043	0.00188131	0.00708489	0.00932336	0.00171275	0	3	1	2
U0002	Male	73.3151	46.5205	NO	NA	NA	NA	NA	NA	NA	0	3	0	3
U0007	Male	65.8521	43.2986	NO	0.00774052	0.0136515	0.00340148	0.0158021	2.14315e-11	0.000105285	2	2	0	3
U0010	Male	76.2301	40.0767	NO	NA	NA	NA	NA	NA	NA	3	2	0	3
U0011	Male	70.737	37.0521	NO	0.0100316	0.00661881	0.00427972	0.00721523	0.00154428	0.0155084	0	3	0	3
U0024	Male	59.1781	43.5616	NO	NA	NA	NA	NA	NA	NA	2	2	0	3
U0027	Female	76.6493	32.2849	NO	0.0138693	0.0116219	2.22045e-16	0.00320035	0.00647156	0.00626184	0	3	0	3
U0032	Male	63.9644	36.2959	NO	0.0112812	0.00961271	2.22045e-16	0.00763764	0.00527104	0.00936217	0	3	0	3
U0035	Male	69.6767	41.589	NO	0.014071	0.00914273	0.00267186	0.000783375	0.00598994	0.0103498	0	3	0	3
U0036	Male	51.8356	32.9753	NO	0.0130242	0.00448601	0.000717734	0.00962635	0.0102172	0.0063959	0	3	0	3
U0037	Male	70.9233	36.1973	NO	0.0130697	0.0051783	0.00460769	0.0125798	0.00500963	0.00212517	1	2	0	3
U0041	Male	69.5671	40.7342	NO	NA	NA	NA	NA	NA	NA	0	3	0	3
U0042	Male	84.7041	45.1726	NO	NA	NA	NA	NA	NA	NA	0	3	0	3
U0046	Male	64.8384	34.2575	NO	0.00684944	0.0175819	0.00389341	0.00822406	0.00492469	2.22045e-16	0	3	0	3
U0053	Male	76.1068	30.3452	NO	0.00787457	0.0186148	0.000765535	0.00589745	0.00625115	0.00173915	7	1	0	3
U0054	Female	77.3808	12.789	NO	0.0205322	0.00454339	0.00510338	7.51277e-14	0.00595657	0.00468776	0	3	0	3
U0057	Male	84.4384	38.9918	NO	0.0151675	0.0033356	0.00527179	0.016776	2.22045e-16	2.22045e-16	0	3	0	3
U0072	Male	65.7562	37.5123	NO	NA	NA	NA	NA	NA	NA	0	3	0	3
U0073	Female	69.0055	39.189	NO	0.00564893	0.0178547	0.00338552	0.00982131	0.00512496	2.22045e-16	0	3	0	3
U0078	Male	44.5562	42.7726	NO	NA	NA	NA	NA	NA	NA	0	3	0	3
U0087	Male	73.0329	40.3726	NO	0.00228781	0.02021	0.000387702	0.0119379	0.0025408	0.00515669	3	2	0	3
U0089	Male	70.6493	32.6795	NO	0.0156852	0.00671833	0.00392306	0.0102398	0.00385047	7.24499e-16	0	3	0	3
U0095	Male	65.3616	30.4767	NO	0.0136582	0.00609939	0.00207624	0.00576491	0.00923361	0.0071139	4	1	0	3
U0100	Male	75.8904	28.6356	NO	0.00779171	0.0137649	0.00147421	0.00171054	0.00995447	0.0104718	1	2	0	3
U0106	Male	62.2329	36	NO	0.0160202	0.00597445	0.00631359	0.00694801	0.0035828	0.002379	1	2	0	3
U0114	Male	58.1397	38.2027	NO	NA	NA	NA	NA	NA	NA	1	2	0	3
U0115	Female	71.3781	42.7726	NO	NA	NA	NA	NA	NA	NA	0	3	0	3
U0117	Male	67.0055	32.9753	NO	0.0111537	0.00974712	0.0123932	0.00399535	0.00466169	0.00103849	3	2	0	3
U0122	Male	77.6082	29.9507	NO	NA	NA	NA	NA	NA	NA	0	3	0	3
U0130	Male	49.2932	30.0164	NO	0.00804468	0.0160721	0.00271163	0.0103148	0.00257153	0.00111495	0	3	0	3
U0134	Male	77.8274	48.6575	NO	0.0107932	0.00936398	0.00359901	0.0121733	0.00627636	2.22045e-16	4	1	0	3
U0137	Male	66.6247	17.6877	YES	0.0110508	0.0126281	0.00277704	0.00750705	0.00458826	0.00285853	1	2	0	3
U0139	Male	57.2027	0.920548	NO	0.00808012	0.0153756	0.00571247	0.00666673	0.00123677	0.0047179	0	3	0	3
U0140	Male	68.3315	40.5041	NO	0.00881596	0.0167011	0.00311688	0.00815087	0.00375112	2.22045e-16	0	3	0	3
U0142	Male	72.9863	46.7178	NO	0.000981168	0.0117289	0.0207017	0.0062028	0.00538569	0.00302633	3	2	0	3
U0147	Male	64.8986	42.2795	NO	0.00826508	0.0126892	0.0078626	0.00356757	0.010018	0.00195377	4	1	0	3
U0151	Male	64.6055	34.8493	NO	0.00934601	0.0117325	0.00462316	0.00760269	0.00165508	0.00779493	1	2	0	3
U0153	Male	79.1288	42.7397	NO	0.009296	0.0120023	0.00662595	2.22045e-16	0.0105356	0.00661113	1	2	0	3
U0154	Male	69.5315	42.9041	NO	0.0108078	0.014353	0.00192473	0.00479643	0.00171391	0.00763657	0	3	0	3
U0156	Male	79.7342	40.9644	NO	0.0111016	0.00865927	0.000723484	0.00608726	0.00996998	0.00794266	16	1	0	3
U0160	Male	50.1507	45.074	NO	0.000879067	0.0255668	0.00230428	0.00536505	0.00844281	2.22045e-16	2	2	0	3
U0183	Female	66.9014	38.3014	NO	NA	NA	NA	NA	NA	NA	9	1	0	3
U0184	Male	68.0548	37.7425	NO	0.00287052	0.020816	0.00439614	0.0058901	0.00587654	0.00337515	1	2	0	3
U0188	Male	68.9589	33.2384	NO	0.0128217	0.0178923	2.22045e-16	0.00666518	2.22045e-16	2.22045e-16	0	3	0	3
U0195	Female	71.4548	36.7233	NO	0.0135902	0.0122473	0.00659953	0.000830172	0.00500465	0.0029445	6	1	0	3
U0199	Male	50.2192	73.4137	NO	0.0142816	0.00270461	0.00333543	0.0147387	0.00771937	2.22045e-16	2	2	0	3
U0200	Male	58.2301	59.0466	NO	0.0119471	0.00717543	2.22045e-16	0.0144477	0.00542804	0.00323893	1	2	0	3
U0204	Male	56.6603	60.5918	NO	0.00748656	0.00618622	0.00122781	0.0182629	0.0040995	0.00756084	0	3	0	3
U0226	Male	69.0411	30.2466	NO	0.0161325	2.22045e-16	0.0107576	0.00211554	0.00804397	0.00855709	0	3	0	3
U0233	Female	65.8411	67.463	NO	NA	NA	NA	NA	NA	NA	0	3	0	3
U0261	Male	62.3342	62.2027	NO	0.00364056	0.0189387	0.000757876	0.0124263	2.22045e-16	0.00613795	0	3	0	3
U0262	Male	51.3342	74.8603	NO	0.00493208	0.00562399	0.00261441	0.0155888	0.00452832	0.0143161	0	3	0	3
U0264	Female	64.2219	71.0466	NO	0.0102231	2.22045e-16	0.0148536	0.0111248	0.00479774	0.00594621	0	3	0	3
U0307	Male	53.7644	59.9342	NO	2.22045e-16	0.0255158	2.22045e-16	0.00792927	2.22045e-16	0.00873804	0	3	0	3
U0312	Male	80.2521	9.20548	YES	NA	NA	NA	NA	NA	NA	0	3	0	3
U0316	Male	59.5178	58.3233	NO	NA	NA	NA	NA	NA	NA	0	3	0	3
U0317	Female	75.789	65.2603	NO	0.00164266	0.0119612	0.00223147	0.0169392	0.00435233	0.00904705	1	2	0	3
U0328	Male	81.8192	72.9205	NO	1.57127e-14	0.0117145	0.0220883	0.00700189	0.00777118	2.22045e-16	0	3	0	3
U0337	Male	55.6795	60.9534	NO	6.59247e-05	0.0130992	0.0154608	0.00972986	0.0093955	2.22045e-16	0	3	0	3
U0344	Male	83.0548	52.011	NO	0.0117637	0.00574639	0.00138461	0.0161003	0.00137887	0.00594884	0	3	0	3
U0346	Female	70.2301	62.2027	NO	0.00671589	0.0156425	2.22045e-16	0.0128834	0.00533378	0.00121248	0	3	0	3
U0348	Male	69.9726	47.6055	NO	0.010766	0.00428872	0.00119087	0.0136095	0.0125121	0.00291635	0	3	0	3
U0378	Female	61.0493	41.9178	NO	0.0166846	0.000632085	0.00481768	0.00428182	0.00972298	0.00879358	0	3	0	3
U0380	Male	70.4795	65.8192	NO	0.010691	0.00740138	0.00306069	0.0149254	2.22045e-16	0.00617901	1	2	0	3
U0383	Male	84.589	22.6192	NO	0.00669116	0.00246549	0.0199387	0.01211	0.00144022	0.00456881	0	3	0	3
U0384	Male	67.2822	31.989	NO	NA	NA	NA	NA	NA	NA	0	3	0	3
U0394	Male	50.1507	64.4712	NO	0.00507158	0.00882953	0.00755345	0.012512	0.0126923	2.22045e-16	1	2	0	3
U0397	Male	68.9425	60.9534	NO	0.00611502	0.0207777	0.0024983	0.00585618	0.000932421	0.00454653	13	1	0	3
U0400	Male	68.2932	61.5123	NO	NA	NA	NA	NA	NA	NA	0	3	0	3
U0411	Male	68.2438	36.3945	NO	0.00947281	0.00499665	0.0039448	0.0153346	0.00293508	0.00779793	2	2	0	3
U0414	Male	71.6822	57.7315	NO	0.0102641	2.22045e-16	0.00568285	0.0186265	0.00156929	0.00939854	1	2	0	3
U0421	Male	85.1589	18.2137	NO	NA	NA	NA	NA	NA	NA	0	3	0	3
U0425	Male	64.3068	50.9589	NO	0.010146	0.00404373	0.00199253	0.0173195	0.00459585	0.00618368	0	3	0	3
U0433	Male	81.4384	24.0986	NO	0.0025682	0.00115635	0.0332665	0.00720702	0.00722969	2.22045e-16	0	3	0	3
U0435	Female	57.9233	57.7315	NO	NA	NA	NA	NA	NA	NA	0	3	0	3
U0438	Male	72.3644	53.4247	NO	NA	NA	NA	NA	NA	NA	0	3	0	3
U0439	Female	65.8712	58.0932	NO	0.0171648	0.00127027	0.00378059	0.013324	0.00380692	0.00219087	0	3	0	3
U0446	Male	71.6	63.5507	NO	0.00682859	0.0019898	0.00256881	0.0162342	0.00708871	0.0135228	1	2	0	3
U0447	Male	64.4466	63.4192	NO	NA	NA	NA	NA	NA	NA	0	3	0	3
U0448	Female	77.4	20.1863	NO	NA	NA	NA	NA	NA	NA	0	3	0	3
U0454	Male	68.4082	58.9808	NO	0.0186476	4.72213e-09	2.22045e-16	0.0139721	0.000197172	0.00826401	0	3	0	3
U0455	Male	81.1973	61.4466	NO	0.00396916	2.76892e-13	0.00180117	2.22045e-16	0.0409137	0.0113777	0	3	0	3
U0458	Male	63.2247	67.7589	NO	NA	NA	NA	NA	NA	NA	0	3	0	3
U0459	Male	54.0411	59.4082	NO	0.00145025	0.00848744	0.000525269	0.00625395	0.0279555	0.00813164	0	3	0	3
U0461	Male	64.0685	62.7945	NO	NA	NA	NA	NA	NA	NA	0	3	0	3
U0469	Male	62.5151	57.863	NO	2.22045e-16	0.0191366	2.22045e-16	0.0149463	2.22045e-16	0.00976414	0	3	0	3
U0473	Male	64.4082	57.8959	NO	0.00711143	0.0065078	0.000387121	0.0135233	0.014911	0.00453969	1	2	0	3
U0475	Male	67.2932	40.7014	NO	NA	NA	NA	NA	NA	NA	0	3	0	3
U0494	Female	83.3479	56.7123	NO	0.0168619	2.22045e-16	2.22045e-16	0.00831728	0.00806982	0.011159	0	3	0	3
U0496	Male	63.0137	35.6712	NO	NA	NA	NA	NA	NA	NA	0	3	0	3
U0497	Female	71.6877	60.6247	NO	NA	NA	NA	NA	NA	NA	0	3	0	3
U0516	Female	62.4	22.6849	NO	0.0207486	0.00496162	0.00407383	2.22045e-16	0.0110929	2.22045e-16	0	3	0	3
U0531	Male	61.1507	46.8822	NO	0.0275433	2.22045e-16	0.00244996	0.00398495	0.00324545	2.22045e-16	1	2	0	3
U0535	Male	47.4301	43.7589	NO	0.0136914	0.0131013	0.00115866	0.00456674	0.00281253	0.00469554	0	3	0	3
U0541	Male	62.789	43.2986	NO	0.00919381	0.00890678	0.0096423	0.00338278	0.00815	0.00625002	0	3	0	3
U0549	Female	58.8082	43.1342	NO	0.0164205	0.0054169	0.0077874	0.00633154	0.00448244	0.000886352	0	3	0	3
U0553	Male	76.4438	42.1479	NO	0.0108167	0.0108074	0.0051308	0.00441014	0.00567579	0.00642186	0	3	0	3
U0566	Female	72.0603	37.2493	NO	NA	NA	NA	NA	NA	NA	0	3	0	3
U0570	Male	53.4082	16.6027	NO	0.0181296	0.00648639	0.00118722	8.51014e-05	0.0141944	0.00230911	0	3	0	3
U0577	Female	56.189	24.5918	NO	0.0213425	5.7944e-05	0.00277638	0.0102648	0.00446263	0.00120035	0	3	0	3
U0583	Male	73.8219	40.7342	NO	0.0110951	0.00866503	2.22045e-16	0.00158373	0.00966892	0.0147054	0	3	0	3
U0585	Male	73.9836	40.3068	NO	0.00989014	0.0153629	0.00142414	0.00882037	0.0050578	5.80787e-15	2	2	0	3
U0589	Female	71.7315	30.5425	NO	NA	NA	NA	NA	NA	NA	0	3	0	3
U0590	Male	74.4356	43.2	NO	0.0096469	0.0116993	0.00113528	0.00910758	0.00649068	0.00471884	1	2	0	3
U0598	Female	88.7151	32.6466	NO	0.0179346	2.22045e-16	0.0050395	0.00557705	0.0158763	2.22045e-16	3	2	0	3
U0600	Male	75.2767	49.9726	NO	0.013515	0.00304306	0.00359612	0.00653542	0.00782512	0.0107843	0	3	0	3
U0603	Male	71.5699	26.8603	NO	0.00467511	0.0107758	0.00170318	0.0215168	2.22045e-16	0.00449197	0	3	0	3
U0605	Male	60.9041	48.2959	NO	0.00772035	0.0242029	1.06566e-05	0.00215378	2.04973e-09	0.00471872	0	3	0	3
U0611	Male	63.4219	38.1699	NO	0.00977692	0.0154913	0.00472623	0.00738492	0.00132096	0.00169468	1	2	0	3
U0612	Female	56.4384	46.0932	NO	0.00227863	0.0125917	0.0204108	0.00763532	6.92414e-16	0.0029721	11	1	0	3
U0613	Male	85	17.2603	NO	NA	NA	NA	NA	NA	NA	6	1	0	3
U0614	Female	55.1808	46.9479	NO	6.0595e-08	0.0158869	0.00286847	0.0202038	1.74177e-13	0.00503385	0	3	0	3
U0627	Female	47.8027	1.38082	YES	0.00842663	0.00296628	0.00750932	0.0125517	0.0162257	2.22045e-16	1	2	0	3
U0631	Male	73.7151	39.8466	NO	0.0110473	0.0168725	0.00246619	0.0048305	0.000519831	0.00379468	0	3	0	3
U0635	Male	49.4658	32.1534	NO	0.00473498	0.0157489	7.75629e-10	0.00980176	0.00869194	0.00523544	1	2	0	3
U0638	Male	75.5699	38.2685	NO	0.00780017	0.0172862	0.000440472	0.00512061	0.00500866	0.00642234	1	2	0	3
U0641	Male	70.7397	38.2685	NO	0.00651678	0.0132686	2.22045e-16	0.0114156	0.00376024	0.00855994	5	1	0	3
U0642	Male	82.2137	21.8959	NO	0.0115821	0.00610697	0.00266562	0.0108703	0.00943327	0.0034099	0	3	0	3
U0646	Male	64.7726	42.8384	NO	0.0100122	0.0120254	0.00501345	0.0119328	2.22045e-16	0.00183425	0	3	0	3
U0648	Male	69.4384	44.4164	NO	0.0223856	2.22045e-16	0.0116339	0.00410841	0.00190324	2.22045e-16	2	2	0	3
U0653	Female	78.9425	0.953425	YES	0.0142249	0.00765342	0.00169635	0.00760266	0.0111818	2.22045e-16	1	2	0	3
U0654	Male	77.0384	40.0767	NO	0.0136014	5.12094e-08	0.00690808	0.00373223	0.0135262	0.00997402	0	3	0	3
U0655	Male	55.6438	27.189	NO	0.0169835	0.0108121	0.000722068	0.00857105	0.000636483	2.13718e-14	0	3	0	3
U0657	Female	46.3726	41.6877	NO	0.00746025	2.22045e-16	0.0126226	0.0178998	2.24731e-16	0.00906227	0	3	0	3
U0666	Male	76.9589	32.3836	NO	NA	NA	NA	NA	NA	NA	0	3	0	3
U0765	Male	51.7315	22.6521	NO	0.000438741	0.0188609	0.00233372	0.00967095	0.00369572	0.0101124	0	3	0	3
U0766	Female	84.0301	24.0329	NO	0.0138609	0.0108297	0.0037969	0.0054532	0.00353472	0.00325715	0	3	0	3
U0768	Male	53.3836	48	NO	0.0108463	0.0118894	0.00191744	0.00591924	0.00462588	0.00726612	1	2	0	3
U0772	Male	46.1425	42.411	NO	0.0174706	0.00757457	2.22045e-16	0.0096071	0.000718752	0.00358037	0	3	0	3
U0794	Male	74.0384	50.4658	NO	0.0103862	0.0105308	1.49619e-11	0.00971678	0.00702954	0.00521861	0	3	0	3
U0832	Male	61.7233	10.7178	NO	0.0192457	0.00182355	0.00226123	0.0012522	0.0101935	0.00869565	1	2	0	3
U0835	Male	75.2932	0	NO	NA	NA	NA	NA	NA	NA	1	2	0	3
U0847	Male	38.4822	32.1863	NO	0.00667519	0.0140121	2.22045e-16	0.00725912	0.00900898	0.00749374	1	2	0	3
U0850	Male	78.5918	30.1151	NO	0.00571514	0.0216915	0.00313337	0.00357257	0.00548797	0.00176823	1	2	0	3
U0855	Male	66.4219	18.3452	NO	0.00916988	0.0140298	0.0023809	0.00663657	0.00774029	0.00252935	51	1	0	3
U0856	Male	68.937	36.1973	NO	0.00464549	0.0158023	0.000774854	0.0088468	0.00315501	0.0108302	4	1	0	3
U0903	Male	89.2192	15.3534	NO	0.0111339	2.22045e-16	0.00560889	0.00922547	0.0228741	2.22045e-16	0	3	0	3
U0915	Female	62.3644	44.8767	NO	0.0115333	0.00223338	2.22045e-16	0.0156194	0.00688217	0.00878317	0	3	0	3
U0918	Male	56.7096	47.3425	NO	NA	NA	NA	NA	NA	NA	0	3	0	3
U0954	Male	68.0329	56.2521	NO	2.22045e-16	6.01461e-14	0.00638203	0.00876542	0.0170445	0.0244144	1	2	0	3
U0965	Male	78.8986	55.4301	NO	0.0144012	0.0066351	2.22045e-16	0.00962065	0.00513933	0.00620496	0	3	0	3
U0973	Male	67.7479	44.1863	NO	0.0150835	9.08115e-05	0.00241707	0.0119336	0.0154594	2.22045e-16	1	2	0	3
U0976	Female	59	48.1315	NO	0.00837294	0.0155301	0.00463798	0.00591178	0.00777874	2.22045e-16	2	2	0	3
U0999	Female	69.463	51.1562	NO	NA	NA	NA	NA	NA	NA	0	3	0	3
U1002	Female	65.2	34.9808	NO	0.0220819	1.77652e-13	0.00214744	0.00329983	0.0074282	0.00673591	2	2	0	3
U1005	Male	55.8384	40.2411	NO	NA	NA	NA	NA	NA	NA	0	3	0	3
U1018	Male	63.0411	23.9671	NO	0.0109945	0.0094308	0.00474807	0.0109395	0.00612134	2.22045e-16	0	3	0	3
U1023	Male	60.7562	10.3562	NO	0.0148678	0.00728725	0.00670321	0.00394187	0.00970824	2.22045e-16	0	3	0	3
U1031	Male	61.1808	21.6	NO	0.0063952	0.013446	2.83729e-13	0.0087833	8.76701e-05	0.0152443	0	3	0	3
U1032	Female	58.474	54.0822	NO	NA	NA	NA	NA	NA	NA	0	3	0	3
U1033	Female	78.1096	55.726	NO	NA	NA	NA	NA	NA	NA	0	3	0	3
U1043	Female	51.811	28.8	NO	0.0165457	0.0107448	0.00154093	0.00530877	0.00502605	2.22045e-16	0	3	0	3
U1050	Male	61.0192	31.726	NO	0.0164018	0.010501	0.00122216	0.00794565	2.83231e-16	0.00232636	1	2	0	3
U1055	Female	87.011	14.2356	NO	0.0212461	1.0796e-07	0.00619171	0.00213014	0.00931477	0.00349258	0	3	0	3
U1057	Male	74.2849	38.2356	NO	0.0141899	0.00682279	0.0103848	0.00159131	0.00396462	0.00620335	0	3	0	3
U1061	Male	64.5425	0	NO	0.0069191	0.0148482	0.0018344	0.0061539	0.00492653	0.00897791	0	3	0	3
U1084	Male	66.8658	41.9178	NO	0.010354	0.0130132	2.22045e-16	0.0110809	2.22045e-16	0.00625178	2	2	0	3
U1105	Male	82.6685	29.8849	NO	0.0153742	2.22045e-16	0.00381595	0.00837557	0.0054893	0.0119028	0	3	0	3
U1113	Male	75.011	21.8301	NO	0.017691	0.00292101	0.000405082	0.0109799	0.00185525	0.00718132	3	2	0	3
U1135	Male	56.6658	16.7671	NO	0.00793331	0.0139623	0.000123918	0.0100032	0.00371606	0.00672687	26	1	0	3
U1136	Female	82.2795	22.4877	NO	0.0148389	0.00538732	0.000713123	0.0120962	0.00270744	0.00574458	1	2	0	3
U1148	Male	65.3562	27.3863	NO	0.00951895	0.0111264	0.00581678	0.0106438	0.00518711	2.22045e-16	6	1	0	3
U1153	Male	69.6849	32.2849	NO	0.0135505	0.00295568	0.0109153	0.00745446	0.00516	0.00420433	47	1	0	3
U1157	Male	65.5918	31.2658	NO	2.23432e-07	0.0151395	0.0198861	0.00413266	0.00152779	0.00653265	6	1	0	3
U1161	Male	74.3123	28.9644	NO	0.0126813	0.00748932	0.000377013	0.00930389	0.00854217	0.00467048	0	3	0	3
U1174	Female	62.9123	36.0986	NO	NA	NA	NA	NA	NA	NA	0	3	0	3
U1179	Male	81.4849	35.6055	NO	0.00490004	0.0194015	0.015263	2.22045e-16	0.00336803	2.22045e-16	0	3	0	3
U1182	Male	63.8932	34.8493	NO	NA	NA	NA	NA	NA	NA	0	3	0	3
U1189	Male	70.3589	38.0712	NO	0.00468973	0.0157613	2.37939e-05	0.0112944	0.00541874	0.00643299	8	1	0	3
U1196	Male	72.1315	28.0767	NO	0.0178551	4.65753e-08	0.0040206	0.00593092	0.00742376	0.00867852	8	1	0	3
U1205	Male	82.4384	40.0438	NO	0.00690215	0.00796262	0.0117721	0.00506302	0.00432806	0.0107926	16	1	0	3
U1206	Male	75.6384	26.137	NO	NA	NA	NA	NA	NA	NA	0	3	0	3
U1207	Male	65.8493	32.0219	NO	0.0011568	0.0217792	0.0024423	0.00721436	0.00479039	0.00631114	3	2	0	3
U1209	Male	65.8795	31.3644	NO	NA	NA	NA	NA	NA	NA	1	2	0	3
U1211	Male	69.8137	53.1288	NO	0.00634677	0.0170215	0.00288174	0.00942954	0.00344278	0.00269823	0	3	0	3
U1231	Female	63.6521	28.011	NO	0.0134539	0.0110274	0.0021661	2.22045e-16	0.0167564	2.22045e-16	0	3	0	3
U1235	Female	58.4466	31.7589	NO	0.00643179	0.00778282	0.00892414	0.00598825	0.00305991	0.0150008	7	1	0	3
U1240	Male	67.6137	34.3562	NO	NA	NA	NA	NA	NA	NA	0	3	0	3
U1249	Female	65.663	13.4795	NO	NA	NA	NA	NA	NA	NA	0	3	0	3
U1256	Male	72.7041	14.3014	NO	NA	NA	NA	NA	NA	NA	0	3	0	3
U1265	Female	80.2	29.1945	NO	NA	NA	NA	NA	NA	NA	0	3	0	3
U1271	Male	74.3781	24.2959	NO	NA	NA	NA	NA	NA	NA	1	2	0	3
U1272	Male	63.7041	31.5288	NO	NA	NA	NA	NA	NA	NA	1	2	0	3
U1276	Female	25.7233	30.1479	NO	NA	NA	NA	NA	NA	NA	0	3	0	3
U1279	Female	59.9726	26.0712	NO	0.0160881	0.0103414	0.000979727	0.00762176	0.00406596	2.22045e-16	0	3	0	3
U1280	Female	56.7534	27.6822	NO	0.0247918	2.22045e-16	2.22045e-16	0.00893361	0.00136268	0.00292622	0	3	0	3
U1289	Male	71.7863	26.0384	NO	0.0148777	0.0151391	2.22045e-16	1.7786e-14	0.00980676	2.22045e-16	0	3	0	3
U1295	Male	56.7342	23.6055	NO	NA	NA	NA	NA	NA	NA	0	3	0	3
U1297	Male	77.126	13.7753	NO	NA	NA	NA	NA	NA	NA	0	3	0	3
U1298	Female	74.9753	21.8301	NO	NA	NA	NA	NA	NA	NA	1	2	0	3
U1300	Male	81.3863	27.0904	NO	NA	NA	NA	NA	NA	NA	0	3	0	3
U1305	Male	64.5808	27.6164	NO	0.0166242	0.00494249	0.0130697	0.00608711	2.22045e-16	2.22045e-16	0	3	0	3
U1308	Female	58.1507	22.9151	NO	NA	NA	NA	NA	NA	NA	0	3	0	3
U1309	Male	71.7918	28.6356	NO	0.0146032	0.0127944	2.22045e-16	0.0104854	2.22045e-16	2.22045e-16	0	3	0	3
U1314	Female	60.0055	34.8164	NO	NA	NA	NA	NA	NA	NA	0	3	0	3
U1330	Male	77.6082	24.8877	NO	0.0068115	0.00924133	0.00346792	0.0115046	0.0047813	0.00945312	0	3	0	3
U1336	Male	69.6877	24.6575	NO	0.0288871	2.22045e-16	0.00290284	2.22045e-16	0.00562749	2.22045e-16	1	2	0	3
U1345	Male	64.1507	24.8548	NO	0.0164421	2.22045e-16	0.0122041	0.00182427	0.00577886	0.00892481	0	3	0	3
U1349	Male	70.3233	26.5973	NO	0.00377362	0.014297	0.0124727	0.00944216	0.00187307	0.00236549	6	1	0	3
U1356	Male	77.137	15.4849	NO	0.0101285	0.00487656	8.84168e-05	2.22045e-16	0.00815457	0.0255682	0	3	0	3
U1368	Male	65.1781	24	NO	0.00112057	0.0229825	6.91007e-05	0.00445241	0.0010249	0.0140938	0	3	0	3
U1388	Male	67.9096	36.4274	NO	0.0145597	0.00795689	0.00288906	0.00599727	0.00525702	0.00520182	0	3	0	3
U1403	Female	53.5616	32.8767	NO	0.00444481	0.0125839	0.0038781	0.00454238	0.0122402	0.00975889	12	1	0	3
U1408	Female	64.6932	14.5315	NO	0.0182494	0.00473076	0.000393949	0.00900133	0.00338982	0.00449168	0	3	0	3
U1409	Male	61.9342	28.2082	NO	0.0149864	0.00989569	0.00146691	0.00750764	0.00322132	0.00299583	0	3	0	3
U1413	Male	62.2466	30.5425	NO	0.01598	0.00342585	2.22045e-16	0.00830681	0.00557245	0.00971055	2	2	0	3
U1425	Male	70.6932	26.9589	NO	0.0273432	2.22045e-16	2.22045e-16	0.00113443	0.00595648	0.00409154	0	3	0	3
U1427	Male	54.5315	26.9589	NO	0.0168428	0.00800374	0.000870502	0.00743684	0.00693505	2.22045e-16	1	2	0	3
U1432	Male	56.7014	28.0438	NO	0.016186	0.00372736	0.00106487	0.00807418	2.22045e-16	0.0132139	0	3	0	3
U1434	Male	75.2959	34.2247	NO	0.00365065	0.00975837	0.013514	0.00558416	0.00794723	0.00769676	0	3	0	3
U1435	Female	64.9836	31.6932	NO	0.00144689	0.0169967	0.00345652	0.0131847	0.0012361	0.00788964	1	2	0	3
U1464	Male	74.4603	8.64658	NO	0.0106759	0.00778868	0.00442429	0.00793291	0.00447482	0.00878462	0	3	0	3
U1465	Male	56.5096	1.01918	YES	0.0152747	0.0113266	0.00207754	0.00126042	0.00889273	0.00222187	0	3	0	3

## Sheet: Supplementary Data 6
Supplementary Data 6: APOBEC3B isoform expression in bladder tumors and normal tissues
		Ct, Baseline					dCt#, Baseline			Measured with TaqMan expression assays that are listed in Supplementary Note 4.
Smple number	Tissue type	PPIA	GAPDH	A3B1	A3B2	A3B3	A3B1	A3B3		# dCt (target) = Ct(average(PPIA+GAPDH)) - Ct(target)
BL1	Bladder, adjacent normal	23.3208	26.0177	36.6534	Undetermined	35.3698	-11.9842	-10.7005		Ct and dCt values are on log 2 scale, less negative values correspond to higher expression of the target
BL2	Bladder, adjacent normal	24.3798	24.8493	37.816	Undetermined	38	-13.2015	-13.3854
BL3	Bladder, adjacent normal	22.897	26.3119	37.8446	Undetermined	35.1606	-13.2402	-10.5562
BL4	Bladder, adjacent normal	24.6623	24.2315	39.7888	Undetermined	37.1164	-15.3419	-12.6695
BL5	Bladder, adjacent normal	25.182	23.6682	35.591	38.23	37.142	-11.1659	-12.7169
BL6	Bladder, adjacent normal	24.1013	24.6351	33.5614	Undetermined	37.2512	-9.1932	-12.8829
BL7	Bladder, adjacent normal	24.2918	24.438	36.6659	Undetermined	37.4702	-12.301	-13.1053
BL8	Bladder, adjacent normal	23.4381	25.134	37.5168	Undetermined	36.5092	-13.2308	-12.2232
BL9	Bladder, adjacent normal	24.2032	24.2567	36.1921	Undetermined	37.5894	-11.9621	-13.3594
BL10	Bladder, adjacent normal	24.1443	24.1268	36.8088	Undetermined	35.7157	-12.6732	-11.5802
BL11	Bladder, adjacent normal	24.4223	23.6986	37.724	Undetermined	35.6968	-13.6636	-11.6364
BL12	Bladder, adjacent normal	24.1318	23.4393	36.9953	Undetermined	36.4715	-13.2098	-12.686
BL13	Bladder, adjacent normal	23.3032	24.1584	34.8745	Undetermined	36.4464	-11.1438	-12.7157
BL14	Bladder, adjacent normal	23.7603	23.5882	35.769	Undetermined	37.0868	-12.0947	-13.4125
BL15	Bladder, adjacent normal	23.919	23.3912	37.115	Undetermined	36.3929	-13.4599	-12.7377
BL16	Bladder, adjacent normal	23.3583	23.8249	35.3426	Undetermined	37.2865	-11.751	-13.6949
BL17	Bladder, adjacent normal	22.9797	23.9506	36.3207	Undetermined	35.6378	-12.8556	-12.1727
BL18	Bladder, adjacent normal	23.6726	23.0287	36.5335	Undetermined	35.697	-13.1829	-12.3464
BL19	Bladder, adjacent normal	23.0148	23.6301	35.5999	39.5	36.772	-12.2775	-13.4495
BL20	Bladder, adjacent normal	22.7292	23.3756	37.6769	Undetermined	37.1023	-14.6244	-14.0499
BL21	Bladder, adjacent normal	23.1356	22.9679	34.2557	Undetermined	36.8209	-11.204	-13.7692
BL22	Bladder, adjacent normal	21.5545	24.4303	36.8028	Undetermined	37.7001	-13.8104	-14.7077
BL23	Bladder, adjacent normal	22.8867	23.0141	34.729	Undetermined	36.6446	-11.7786	-13.6942
BL24	Bladder, adjacent normal	20.4452	25.4121	37.2981	Undetermined	36.4336	-14.3694	-13.505
BL25	Bladder, adjacent normal	22.8034	22.4754	36.7504	Undetermined	36.6431	-14.111	-14.0037
BL26	Bladder, adjacent normal	22.9749	22.3022	33.2436	Undetermined	35.7401	-10.605	-13.1016
BL27	Bladder, adjacent normal	23.1846	22.0854	37.3724	Undetermined	36.1239	-14.7374	-13.4889
BL28	Bladder, adjacent normal	23.0467	22.0062	36.8851	Undetermined	36.4088	-14.3586	-13.8823
BL29	Bladder, adjacent normal	22.2593	22.6947	36.4566	Undetermined	35.9234	-13.9795	-13.4464
BL30	Bladder, adjacent normal	22.5537	21.7925	35.5079	Undetermined	35.9658	-13.3348	-13.7927
BL31	Bladder, adjacent normal	21.9563	22.1737	35.5474	Undetermined	36.3111	-13.4824	-14.2461
BL32	Bladder, adjacent normal	21.4498	22.2782	33.3741	Undetermined	37.3276	-11.5101	-15.4636
BL33	Bladder tumor	23.118	25.4574	32.4794	Undetermined	36.8171	-8.19166	-12.5294
BL34	Bladder tumor	23.6897	24.285	35.5777	Undetermined	36.1762	-11.5903	-12.1889
BL35	Bladder tumor	23.125	23.3373	36.0474	Undetermined	37.3553	-12.8162	-14.1242
BL36	Bladder tumor	23.4644	22.9966	35.886	Undetermined	36.2559	-12.6555	-13.0254
BL37	Bladder tumor	23.0293	23.2081	34.4293	Undetermined	36.3725	-11.3106	-13.2538
BL38	Bladder tumor	21.7886	24.1949	35.7084	Undetermined	36.4281	-12.7167	-13.4363
BL39	Bladder tumor	23.3002	22.6112	31.8867	37.2	36.2878	-8.93102	-13.3321
BL40	Bladder tumor	23.4897	22.0996	31.7277	Undetermined	36.4193	-8.933	-13.6246
BL41	Bladder tumor	22.1824	23.0421	31.4071	Undetermined	35.8255	-8.79489	-13.2132
BL42	Bladder tumor	22.8854	22.3135	33.2177	Undetermined	36.0031	-10.6183	-13.4037
BL43	Bladder tumor	22.8691	22.2932	36.7682	Undetermined	36.251	-14.1871	-13.6699
BL44	Bladder tumor	22.2489	22.8674	32.5096	Undetermined	35.7352	-9.95146	-13.177
BL45	Bladder tumor	22.8087	22.186	32.5412	Undetermined	35.5508	-10.0438	-13.0535
BL46	Bladder tumor	20.8238	24.0086	32.5681	Undetermined	37.8481	-10.1519	-15.4319
BL47	Bladder tumor	22.0029	22.5458	35.6184	Undetermined	36.3478	-13.3441	-14.0734
BL48	Bladder tumor	22.1038	21.9813	35.8014	Undetermined	37.3173	-13.7589	-15.2747
BL49	Bladder tumor	21.3859	22.6107	31.5078	Undetermined	37.2455	-9.5095	-15.2473
BL50	Bladder tumor	21.4085	22.4963	32.1141	Undetermined	35.3683	-10.1617	-13.4159
BL51	Bladder tumor	21.8746	21.957	34.6808	Undetermined	36.0992	-12.765	-14.1835
BL52	Bladder tumor	21.2808	22.4836	33.2221	Undetermined	36.8279	-11.3399	-14.9457
BL53	Bladder tumor	21.9854	21.7732	31.457	Undetermined	36.7449	-9.57776	-14.8656
BL54	Bladder tumor	22.1022	21.5016	32.5903	Undetermined	36.9085	-10.7884	-15.1066
BL55	Bladder tumor	21.7851	21.8186	35.3236	Undetermined	35.4428	-13.5218	-13.6409
BL56	Bladder tumor	21.5484	21.7401	34.0834	Undetermined	36.6213	-12.4391	-14.977
BL57	Bladder tumor	21.2975	21.276	33.0767	Undetermined	35.989	-11.79	-14.7023
BL58	Bladder tumor	22.1198	20.4125	31.8703	Undetermined	35.8216	-10.6041	-14.5554
BL59	Bladder tumor	21.7421	20.6883	32.8798	Undetermined	37.6056	-11.6646	-16.3904
BL60	Bladder tumor	20.959	21.4531	34.0324	36.2	37.0643	-12.8263	-15.8583
BL61	Bladder tumor	21.5053	20.753	33.2306	Undetermined	35.5886	-12.1014	-14.4594
BL62	Bladder tumor	21.6375	20.5849	32.9475	Undetermined	36.7461	-11.8362	-15.6349
BL63	Bladder tumor	20.7244	21.3486	33.6407	Undetermined	36.279	-12.6042	-15.2425
BL64	Bladder tumor	21.0782	20.8002	31.9789	Undetermined	36.835	-11.0397	-15.8958
BL65	Bladder tumor	20.8383	20.9484	33.3133	Undetermined	36.2873	-12.4199	-15.3939
BL66	Bladder tumor	21.5895	20.1374	31.4348	Undetermined	35.8962	-10.5714	-15.0328
BL67	Bladder tumor	21.1893	20.4784	33.1929	Undetermined	35.7357	-12.3591	-14.9019
BL68	Bladder tumor	21.2936	20.2657	33.8643	Undetermined	36.6269	-13.0846	-15.8473
BL69	Bladder tumor	21.0204	20.2805	32.786	Undetermined	36.5751	-12.1355	-15.9246
BL70	Bladder tumor	20.3324	20.5106	38.2644	Undetermined	35.8601	-17.8429	-15.4386
BL71	Bladder tumor	21.0897	19.5864	31.6336	Undetermined	36.9112	-11.2956	-16.5732
BL72	Bladder tumor	19.788	20.6771	32.5127	Undetermined	35.6508	-12.2801	-15.4182
BL73	Bladder tumor	19.6455	20.1745	30.8678	Undetermined	36.708	-10.9578	-16.7981
BL74	Bladder tumor	19.726	18.644	32.5174	Undetermined	37.4223	-13.3324	-18.2374

## Sheet: Supplementary Data 7
Supplementary Data 7: APOBEC3B isoform expression in HT-1376 cells for pladienolide B experiment; with biological triplicates for each experiemntal condition											Measured with TaqMan expression assays that are listed in Supplementary Note 4.
		Ct values				dCt values		ddCt values			# dCt (target) = Ct(average(PPIA+GAPDH)) - Ct(target)
Treatment time, hrs	Experiment	A3B1	A3B3	GAPDH	PPIA	A3B1	A3B3	A3B1	A3B3		ddCt = dCt (target) - dCt (average of DMSO)
8	DMSO	23.86	33.6547	19.2798	17.6951	-5.37252	-15.1672	0.0262216	0.303723		Ct and dCt values are on log 2 scale, less negative values correspond to higher expression of the target
8	DMSO	23.8281	33.7237	19.1416	17.6805	-5.41708	-15.3126	-0.01834	0.158295
8	DMSO	23.7545	34.2808	19.0786	17.6171	-5.40662	-15.9329	-0.00788156	-0.462017
8	Pladienolide B, 1 nm	25.057	31.8303	19.5817	17.9254	-6.30348	-13.0768	-0.904737	2.39411
8	Pladienolide B, 1 nm	24.839	31.683	19.253	17.8493	-6.28786	-13.1318	-0.889114	2.3391
8	Pladienolide B, 1 nm	24.7475	31.4203	19.2617	17.7561	-6.23862	-12.9114	-0.839879	2.55953
8	Pladienolide B, 10 nm	25.2211	34.1977	19.5757	18.1181	-6.37416	-15.3508	-0.975419	0.120122
8	Pladienolide B, 10 nm	24.6375	32.7293	19.1349	17.6467	-6.24675	-14.3385	-0.848009	1.13245
8	Pladienolide B, 10 nm	24.7339	32.7815	19.1528	17.9392	-6.18786	-14.2355	-0.789116	1.23546
8	Pladienolide B, 100 nm	25.0508	34.1479	19.4366	18.1313	-6.2669	-15.364	-0.868154	0.106915
8	Pladienolide B, 100 nm	25.0935	33.833	19.5048	18.1525	-6.26488	-15.0043	-0.866139	0.466623
8	Pladienolide B, 100 nm	25.2273	33.9044	19.7638	18.2097	-6.24048	-14.9176	-0.841735	0.553327
8	Pladienolide B,20 nm	24.8998	33.1558	19.2378	17.9245	-6.31862	-14.5746	-0.919881	0.896281
8	Pladienolide B,20 nm	24.8374	32.7673	19.1679	17.8914	-6.30772	-14.2376	-0.908975	1.23328
8	Pladienolide B,20 nm	25.0346	33.1822	19.7093	18.0546	-6.15267	-14.3002	-0.753927	1.17072
8	Pladienolide B,40 nm	25.2074	34.1414	19.8541	18.1702	-6.19524	-15.1292	-0.796501	0.341681
8	Pladienolide B,40 nm	24.8561	33.2195	19.2414	17.9154	-6.27769	-14.6411	-0.878945	0.829814
8	Pladienolide B,40 nm	25.0949	33.1949	19.5534	18.1574	-6.23957	-14.3395	-0.840825	1.13145
16	DMSO	24.504	34.2243	19.1088	17.8231	-6.03805	-15.7584	-0.24399	-0.0428258
16	DMSO	25.1738	35.4661	20.3412	18.6864	-5.65996	-15.9522	0.134094	-0.236686
16	DMSO	24.7748	34.5267	19.9683	18.213	-5.68416	-15.436	0.109895	0.279512
16	Pladienolide B, 1 nm	26.024	33.0402	20.2923	18.535	-6.61037	-13.6266	-0.816313	2.089
16	Pladienolide B, 1 nm	25.3573	32.2855	19.6225	17.8971	-6.5975	-13.5257	-0.803437	2.18988
16	Pladienolide B, 1 nm	25.81	32.5693	19.9041	18.1982	-6.75884	-13.5181	-0.964782	2.19741
16	Pladienolide B, 10 nm	26.499	33.33	19.6969	18.0188	-7.64112	-14.4722	-1.84706	1.24338
16	Pladienolide B, 10 nm	26.7848	34.0388	20.1946	18.437	-7.46904	-14.723	-1.67499	0.992556
16	Pladienolide B, 10 nm	26.4765	33.4455	19.9795	18.1255	-7.42397	-14.393	-1.62991	1.32255
16	Pladienolide B, 100 nm	26.3643	33.517	20.1773	18.6095	-6.97088	-14.1236	-1.17682	1.59197
16	Pladienolide B, 100 nm	26.1658	33.0876	19.6095	18.3557	-7.18317	-14.105	-1.38911	1.61053
16	Pladienolide B, 100 nm	26.2007	33.3891	19.9031	18.37	-7.0641	-14.2525	-1.27004	1.46305
16	Pladienolide B,20 nm	25.9824	33.5847	19.4622	17.8718	-7.31542	-14.9176	-1.52136	0.797911
16	Pladienolide B,20 nm	25.8366	33.6755	19.3182	17.6297	-7.3626	-15.2015	-1.56854	0.514069
16	Pladienolide B,20 nm	26.2048	34.1217	19.828	18.0406	-7.27049	-15.1874	-1.47643	0.528141
16	Pladienolide B,40 nm	26.5639	34.3762	20.1569	18.637	-7.16696	-14.9793	-1.3729	0.736285
16	Pladienolide B,40 nm	25.9368	33.1358	19.4642	18.082	-7.16377	-14.3627	-1.36971	1.35285
16	Pladienolide B,40 nm	26.9019	34.3057	20.5487	19.1044	-7.07531	-14.4792	-1.28125	1.23636
24	DMSO	25.0279	34.724	20.1064	17.7711	-6.08912	-15.7853	-0.0644723	0.198611
24	DMSO	25.2394	35.7069	20.2385	18.1503	-6.04502	-16.5126	-0.0203698	-0.5287
24	DMSO	25.1817	34.8957	20.436	18.0478	-5.93981	-15.6538	0.0848421	0.330089
24	Pladienolide B, 1 nm	25.1121	32.9343	20.015	18.0442	-6.0825	-13.9047	-0.0578533	2.07913
24	Pladienolide B, 1 nm	25.2454	32.5459	19.8746	18.2861	-6.16499	-13.4655	-0.140344	2.51836
24	Pladienolide B, 1 nm	25.1839	32.9591	19.9631	18.2099	-6.09741	-13.8726	-0.072759	2.11128
24	Pladienolide B, 10 nm	29.7509	33.4439	21.1796	18.9876	-9.66723	-13.3602	-3.64258	2.62362
24	Pladienolide B, 10 nm	28.9411	33.0892	20.487	18.3145	-9.54033	-13.6885	-3.51568	2.29542
24	Pladienolide B, 10 nm	29.1249	33.118	20.8715	18.465	-9.45664	-13.4498	-3.43199	2.5341
24	Pladienolide B, 100 nm	28.0443	33.7569	20.2584	18.6594	-8.58538	-14.298	-2.56074	1.6859
24	Pladienolide B, 100 nm	28.299	33.6365	20.7306	18.8003	-8.53347	-13.871	-2.50883	2.11289
24	Pladienolide B, 100 nm	27.6445	33.2295	19.9711	18.1359	-8.59102	-14.1759	-2.56637	1.80794
24	Pladienolide B,20 nm	29.1066	35.1107	21.1027	18.5349	-9.28777	-15.2919	-3.26313	0.69202
24	Pladienolide B,20 nm	28.6219	33.6539	20.498	18.3385	-9.20363	-14.2357	-3.17899	1.74817
24	Pladienolide B,20 nm	28.2325	33.1297	20.173	18.3304	-8.98082	-13.878	-2.95617	2.10586
24	Pladienolide B,40 nm	28.6846	34.8536	20.9844	18.6309	-8.87695	-15.0459	-2.8523	0.93793
24	Pladienolide B,40 nm	28.7609	34.8144	20.8098	18.7735	-8.96925	-15.0227	-2.9446	0.961151
24	Pladienolide B,40 nm	28.2381	34.5733	20.3132	18.3556	-8.90367	-15.2389	-2.87903	0.744975
36	DMSO	25.3171	35.7502	20.3189	17.7275	-6.29388	-16.727	0.887713	-0.664992
36	DMSO	25.115	34.9879	20.0607	17.4747	-6.34723	-16.2201	0.834368	-0.158128
36	DMSO	25.4149	35.2124	20.3673	17.858	-6.30227	-16.0997	0.879322	-0.0377294
36	Pladienolide B, 1 nm	24.6424	32.899	19.6378	17.6499	-5.99852	-14.2551	1.18307	1.80687
36	Pladienolide B, 1 nm	24.5073	33.3838	19.5838	17.6336	-5.8986	-14.7751	1.28299	1.28691
36	Pladienolide B, 1 nm	24.3994	32.7231	19.1939	17.4461	-6.07944	-14.4031	1.10216	1.65894
36	Pladienolide B, 10 nm	28.4246	32.8183	20.9479	18.9609	-8.47016	-12.8639	-1.28856	3.19808
36	Pladienolide B, 10 nm	28.03	32.8437	21.1618	18.9714	-7.96334	-12.7771	-0.78175	3.28491
36	Pladienolide B, 10 nm	28.6853	32.8452	21.0718	19.0649	-8.61701	-12.7769	-1.43542	3.28511
36	Pladienolide B, 100 nm	30.3037	34.3299	21.3415	19.4758	-9.89505	-13.9213	-2.71346	2.14076
36	Pladienolide B, 100 nm	30.6996	35.0081	21.8331	19.8424	-9.86183	-14.1704	-2.68024	1.89162
36	Pladienolide B, 100 nm	29.9767	34.692	21.1511	19.2798	-9.76127	-14.4766	-2.57967	1.58545
36	Pladienolide B,20 nm	30.7952	34.8628	21.5457	18.9187	-10.563	-14.6306	-3.3814	1.43144
36	Pladienolide B,20 nm	30.5992	33.9384	21.3535	18.6992	-10.5728	-13.912	-3.39124	2.14997
36	Pladienolide B,20 nm	30.1063	33.566	21.1294	18.6104	-10.2364	-13.696	-3.05479	2.36597
36	Pladienolide B,40 nm	30.4062	35.4626	21.4789	18.929	-10.2022	-15.2587	-3.02064	0.803336
36	Pladienolide B,40 nm	30.4066	34.5747	21.4929	18.8709	-10.2247	-14.3928	-3.0431	1.66921
36	Pladienolide B,40 nm	30.4319	34.8483	21.4869	19.0673	-10.1548	-14.5713	-2.97325	1.49075

## Sheet: Supplementary Data 8
Supplementary Data 8: mRNA expression (TPMs) of splicing factors in cell lines from Cancer Cell Line Encyclopedia (CCLE) and mini-gene based A3B exon 5 skipping in cell lines quantified by densitometry of agarose gel bands for PCR products
		Bladder cancer				Breast cancer		Liver cancer	Lung cancer	Pancreatic cancer
Gene ID	Gene Name	5637 (HTB-9)	HT-1376	RT4	SW 780	MDA-MB-231 (HTB-26)	T-47D	HepG2	NCI-H460	PA-TU-8988T
ENSG00000066044	ELAVL1	78	39	49	26	59	35	33	43	55
ENSG00000112081	SRSF3	223	175	285	151	212	137	133	187	294
ENSG00000121774	KHDRBS1	329	187	272	155	185	132	125	152	221
ENSG00000135486	HNRNPA1	862	967	1632	632	878	616	1015	1376	1620
ENSG00000149187	CELF1	65	62	73	64	60	67	31	39	103
ENSG00000151923	TIAL1	34	30	35	80	52	27	28	45	68
ENSG00000152601	MBNL1	40	37	40	61	65	31	14	39	43
ENSG00000161547	SRSF2	355	230	329	453	224	223	178	252	257
	APOBEC3B (A3B) exon 5 skipping, %	58.45	42.6059	56.4917	86.136	49.3397	38.0925	41.6387	42.472	50.3875
	from Exontrap assay
